# Supplementary material for: Parallel changes in gene expression in peripheral blood mononuclear cells and the brain after maternal separation in the mouse
Source: BMC Res Notes. 2009 Sep 25;2:195. doi: 10.1186/1756-0500-2-195 (PMC2759952; doi:10.1186/1756-0500-2-195)
Supplement: Additional file 2 — Table S2 Frontal Association Cortex differentially expressed genes. Summary of differentially expressed genes identified in frontal association cortex, including p-values for Info and SAM statistics, and log2 fold differences. [file 1756-0500-2-195-S2.XLS]

## Sheet: Sheet1
Table S2. Frontal Association Cortex differentially expressed genes
Operon Oligo ID	Description	ENSEMBL / Refseq / Riken ID	Symbol	Info p-value	SAM p-value	Fold Difference	Over / Under expressed in MS
M400001545	RIKEN cDNA 1700047E16 gene	ENSMUSG00000033282	1700047E16Rik	0.002	0.02	1.2	under
M200004634	RIKEN cDNA 1700080E11 gene	ENSMUSG00000032566	1700080E11Rik	0.033	0.02	1.2	under
M200005944	RIKEN cDNA 2510049I19 gene	ENSMUSG00000003039	2510049I19Rik	0.013	0.04	1.2	under
M400005234	RIKEN cDNA 2610024B07 gene	ENSMUSG00000055593	2610024B07Rik	0.033	0.02	1.2	over
M200008798	RIKEN cDNA 4632404H12 gene	ENSMUSG00000042579	4632404H12Rik	0.013	0.02	1.2	over
M300006913	RIKEN cDNA 6330503C03 gene	ENSMUSG00000029861	6330503C03Rik	0.033	0.02	1.2	over
M400015122	RIKEN cDNA 9530048O09 gene	ENSMUSG00000073771	9530048O09Rik	0.005	0.02	1.2	under
M300011861	RIKEN cDNA 9630058J23 gene	ENSMUSG00000038949	9630058J23Rik	0.002	0.02	1.2	over
M400000471	RIKEN cDNA A530054K11 gene	ENSMUSG00000021510	A530054K11Rik	0.033	0.02	1.3	under
M300017486	RIKEN cDNA A930001M12 gene	ENSMUSG00000046593	A930001M12Rik	0.033	0.02	1.2	under
M300003418	ATP-binding cassette, sub-family D (ALD), member 2	ENSMUSG00000055782	Abcd2	0.023	0.04	1.2	under
M200004178	ATP-binding cassette, sub-family F (GCN20), member 2	ENSMUSG00000028953	Abcf2	0.013	0.02	1.2	under
M400008055	Abl interactor 1	ENSMUSG00000058835	Abi1	0.005	0.02	1.2	under
M200005686	1-acylglycerol-3-phosphate O-acyltransferase 4 (lysophosphatidic acid acyltransferase, delta)	ENSMUSG00000023827	Agpat4	0.023	0.02	1.2	over
M300013424	agrin	ENSMUSG00000041936	Agrin	0.023	0.02	1.2	under
M200006316	ankyrin repeat domain 47	ENSMUSG00000042099	Ankrd47	0.023	0.02	1.2	over
M400009479	Rho guanine nucleotide exchange factor (GEF) 1 (Arhgef1), mRNA.	ENSMUSG00000040940	Arhgef1	0.005	0.02	1.3	under
M200004507	ARV1 homolog (yeast)	ENSMUSG00000031982	Arv1	0.033	0.02	1.2	over
M200014150	N-acylsphingosine amidohydrolase 3-like	ENSMUSG00000038007	Asah3l	0.002	0.02	1.2	over
M300010107	cDNA sequence BC005764	ENSMUSG00000035835	BC005764	0.002	0.02	1.2	under
M300020407	cDNA sequence BC023055	ENSMUSG00000049670	BC023055	0.023	0.02	1.2	under
M400003323	cDNA sequence BC029214	ENSMUSG00000047617	BC029214	0.013	0.04	1.2	over
M400002960	cDNA sequence BC050099	ENSMUSG00000044903	BC050099	0.013	0.02	1.2	over
M200014376	bicaudal C homolog 1 (Drosophila)	ENSMUSG00000014329	Bicc1	0.013	0.02	1.2	over
M400003801	basic leucine zipper and W2 domains 1	ENSMUSG00000051223	Bzw1	0.002	0.02	1.2	under
M300001373	CAS1 domain containing 1	ENSMUSG00000015189	Casd1	0.013	0.02	1.3	under
M200013352	cask-interacting protein 2	ENSMUSG00000034471	Caskin2	0.002	0.02	1.2	over
M300006792	cyclin-dependent kinase 8	ENSMUSG00000029635	Cdk8	0.023	0.02	1.2	under
M200014768	CDKN2A interacting protein	ENSMUSG00000038069	Cdkn2aip	0.005	0.02	1.2	under
M300004820	complexin 2 (Cplx2), mRNA.	ENSMUSG00000025867	Cplx2	0.013	0.02	1.2	under
M200002925	cAMP responsive element binding protein 3-like 1	ENSMUSG00000027230	Creb3l1	0.013	0.02	1.2	over
M200006376	cytochrome c-1	ENSMUSG00000022551	Cyc1	0.002	0.02	1.2	over
M300012286	Uncharacterized protein C9orf114 homolog.	ENSMUSG00000039660	D2Wsu81e	0.013	0.02	1.2	over
M200012931	DEAD (Asp-Glu-Ala-Asp) box polypeptide 27	ENSMUSG00000017999	Ddx27	0.013	0.02	1.3	under
M200006582	degenerative spermatocyte homolog 1 (Drosophila)	ENSMUSG00000038633	Degs1	0.002	0.02	1.2	under
M300003367	diacylglycerol O-acyltransferase 1	ENSMUSG00000022555	Dgat1	0	0.02	1.2	over
M400015808	Homeobox protein DLX-4	ENSMUSG00000020871	Dlx4	0.033	0.02	1.3	over
M300005971	DnaJ homolog subfamily B member 14	ENSMUSG00000074212	Dnajb14	0.023	0.02	1.2	under
M200006237	dermatopontin	ENSMUSG00000026574	Dpt	0.005	0.02	1.2	under
M300006038	RIKEN cDNA E130309F12 gene	ENSMUSG00000063446	E130309F12Rik	0.013	0.02	1.2	over
M400005913	similar to calmodulin 1 (LOC640703), mRNA	ENSMUSG00000072757	EG640703	0.013	0.02	1.2	under
M400002512	EH-domain containing 2	ENSMUSG00000074364	Ehd2	0.002	0.02	1.2	under
M300013452	ELMO domain containing 1	ENSMUSG00000041986	Elmod1	0.033	0.04	1.2	under
M400004407	predicted gene, ENSMUSG00000053270	ENSMUSG00000053270	ENSMUSG00000053270	0.013	0.02	1.2	over
M200003203	forkhead box C1	ENSMUSG00000050295	Foxc1	0.013	0.02	1.2	over
M400000808	FYVE and coiled-coil domain containing 1	ENSMUSG00000025241	Fyco1	0.013	0.02	1.2	under
M300002807	G protein-coupled receptor 98	ENSMUSG00000069170	Gpr98	0.013	0.02	1.2	over
M300007070	G protein-coupled receptor, family C, group 5, member D (Gprc5d), mRNA.	ENSMUSG00000030205	Gprc5d	0.013	0.02	1.2	over
M200002939	histidyl-tRNA synthetase	ENSMUSG00000001380	Hars	0.013	0.02	1.2	under
M300002684	HECT, C2 and WW domain containing E3 ubiquitin protein ligase 1	ENSMUSG00000021301	Hecw1	0.005	0.02	1.2	under
M400009328	heat shock protein 8	ENSMUSG00000062019	Hspa8	0.013	0.04	1.2	under
M400001448	5-hydroxytryptamine (serotonin) receptor 3A	ENSMUSG00000032269	Htr3a	0.033	0.02	1.2	under
M400006262	isopentenyl-diphosphate delta isomerase	ENSMUSG00000070508	Idi1	0.013	0.02	1.2	under
M200009096	interleukin 1 family, member 6	ENSMUSG00000026984	Il1f6	0.023	0.02	1.2	under
M400001046	interleukin 6 receptor, alpha (Il6ra), mRNA.	ENSMUSG00000027947	Il6ra	0.033	0.04	1.2	under
M200009706	inositol polyphosphate phosphatase-like 1	ENSMUSG00000032737	Inppl1/SHIP2	0	0.02	1.2	over
M400017224	Potassium voltage-gated channel subfamily H member 8	ENSMUSG00000035580	Kcnh8	0	0.02	1.2	under
M400018370	kelch domain containing 6	ENSMUSG00000033182	Klhdc6	0.005	0.02	1.2	under
M300007101	v-Ki-ras2 Kirsten rat sarcoma viral oncogene homolog	ENSMUSG00000030265	Kras	0.002	0.02	1.2	under
M300001470	ligand dependent nuclear receptor corepressor-like	ENSMUSG00000015882	Lcorl	0.005	0.02	1.2	under
M400002899	Predicted gene	ENSMUSG00000043462	LOC669217	0.013	0.02	1.2	under
M400010651	ENSEMBL pseudogene	ENSMUSG00000059634	LOC670761	0.023	0.02	1.2	over
M400006738	similar to 40S ribosomal protein S19 (LOC674024), mRNA	ENSMUSG00000072548	LOC676948	0.002	0.02	1.2	under
M300002004	leucine-rich repeats and immunoglobulin-like domains 3	ENSMUSG00000020105	Lrig3	0.033	0.02	1.2	over
M200005883	leucine zipper, putative tumor suppressor 2	ENSMUSG00000035342	Lzts2	0.005	0.02	1.2	over
M400000440	membrane protein, palmitoylated 5 (MAGUK p55 subfamily member 5)	ENSMUSG00000021112	Mpp5	0.005	0.02	1.2	under
M300001339	mutS homolog 3 (E. coli)	ENSMUSG00000014850	Msh3	0.013	0.02	1.2	under
M200013308	mitochondrial translational initiation factor 2	ENSMUSG00000020459	Mtif2	0.013	0.04	1.4	over
M400005534	NADH dehydrogenase 4, mitochondrial	ENSMUSG00000065947	mt-Nd4	0	0.02	1.3	under
M300008841	myosin VI	ENSMUSG00000033577	Myo6	0.013	0.02	1.2	under
M200006647	N-acetylglucosamine kinase	ENSMUSG00000034744	Nagk	0.013	0.02	1.2	under
M300000428	nicastrin	ENSMUSG00000003458	Ncstn	0.013	0.02	1.2	over
M200000742	neurofilament, light polypeptide	ENSMUSG00000022055	Nefl	0.002	0.02	1.2	under
M200009919	neuropeptide VF precursor	ENSMUSG00000029831	Npvf	0	0.02	1.2	over
M300013607	nuclear transport factor 2-like export factor 2	ENSMUSG00000042271	Nxt2	0.013	0.02	1.2	under
M300014294	olfactory receptor 315	ENSMUSG00000056959	Olfr315	0.013	0.02	1.2	over
M200008363	oligophrenin 1	ENSMUSG00000031214	Ophn1	0.023	0.02	1.2	over
M200008878	P2Y purinoceptor 4	ENSMUSG00000044359	P2ry4	0.023	0.02	1.2	over
M200004380	phosphoglucomutase 2	ENSMUSG00000025791	Pgm2	0.023	0.02	1.2	over
M200008268	progesterone receptor membrane component 2	ENSMUSG00000049940	Pgrmc2	0.023	0.02	1.2	over
M300007869	PH domain and leucine rich repeat protein phosphatase-like	ENSMUSG00000031732	Phlppl	0.033	0.02	1.2	under
M200014786	phospholipase C, delta 3	ENSMUSG00000020937	Plcd3	0.002	0.02	1.2	over
M200013679	pleckstrin homology domain-containing, family A (phosphoinositide binding specific) member 3	ENSMUSG00000002733	Plekha3	0.013	0.04	1.2	under
M400009342	protein phosphatase 1, catalytic subunit, beta isoform	ENSMUSG00000014956	Ppp1cb	0.013	0.04	1.2	under
M300001789	prostaglandin E receptor 1 (subtype EP1)	ENSMUSG00000019464	Ptger1	0.013	0.02	1.2	over
M400004572	peptidyl-tRNA hydrolase 1 homolog (S. cerevisiae)	ENSMUSG00000053746	Ptrh1	0.023	0.04	1.3	over
M300005596	RAS guanyl releasing protein 1	ENSMUSG00000027347	Rasgrp1	0.023	0.04	1.4	under
M300008524	RNA binding motif protein 11	ENSMUSG00000032940	Rbm11	0.013	0.02	1.4	under
M200004426	ring finger protein 123	ENSMUSG00000041528	Rnf123	0.023	0.02	1.2	over
M200004286	ring finger protein 14	ENSMUSG00000060450	Rnf14	0.013	0.02	1.2	under
M200013488	ring finger protein 141	ENSMUSG00000030788	Rnf141	0.013	0.02	1.2	under
M400001747	ring finger protein 44	ENSMUSG00000034928	Rnf44	0.005	0.02	1.2	over
M400000190	ribosomal protein L15	ENSMUSG00000067184	Rpl15	0.002	0.02	1.2	under
M300003103	sciellin (Scel), mRNA.	ENSMUSG00000022123	Scel	0.013	0.02	1.2	under
M300000269	splicing factor, arginine/serine-rich 16 (suppressor-of-white-apricot homolog, Drosophila)	ENSMUSG00000061028	Sfrs16	0.013	0.02	1.4	under
M300002987	SH3-domain binding protein 5 (BTK-associated)	ENSMUSG00000021892	Sh3bp5	0.013	0.04	1.2	under
M300009754	solute carrier family 24, member 5	ENSMUSG00000035183	Slc24a5	0.033	0.02	1.2	under
M400005506	slit homolog 3 (Drosophila)	ENSMUSG00000056427	Slit3	0.013	0.02	1.2	over
M300017587	SLIT and NTRK-like family, member 4	ENSMUSG00000046699	Slitrk4	0.005	0.02	1.3	under
M300001093	spire homolog 2 (Drosophila)	ENSMUSG00000010154	Spire2	0.033	0.02	1.2	over
M400000434	signal recognition particle 54	ENSMUSG00000021020	Srp54	0.002	0.02	1.2	under
M200013889	stromal antigen 1	ENSMUSG00000037286	Stag1	0.013	0.02	1.2	under
M200009718	serine/threonine/tyrosine interacting-like 1	ENSMUSG00000019178	Styxl1	0.033	0.02	1.2	under
M400011296	synaptotagmin XI	ENSMUSG00000068923	Syt11	0	0.02	1.2	over
M300007924	TATA box binding protein (Tbp)-associated factor, RNA polymerase I, C	ENSMUSG00000031832	Taf1c	0	0.02	1.2	over
M200000759	transgelin	ENSMUSG00000032085	Tagln	0	0.02	1.2	over
M400007874	taste receptor, type 2, member 109	ENSMUSG00000062528	Tas2r109	0.033	0.02	1.2	over
M200005526	tafazzin	ENSMUSG00000009995	Taz	0.033	0.02	1.2	over
M300010804	THAP domain containing, apoptosis associated protein 1	ENSMUSG00000037214	Thap1	0.023	0.02	1.2	over
M400011234	translocase of inner mitochondrial membrane 8 homolog a1 (yeast)	ENSMUSG00000045455	Timm8a1	0.002	0.02	1.2	under
M400003795	transmembrane protein 157	ENSMUSG00000051185	Tmem157	0.023	0.02	1.2	under
M300010080	transmembrane protein 161B	ENSMUSG00000035762	Tmem161b	0.023	0.02	1.2	under
M300006002	transmembrane protein 68	ENSMUSG00000028232	Tmem68	0.013	0.02	1.2	under
M200012053	TNF receptor-associated protein 1	ENSMUSG00000005981	Trap1	0.023	0.02	1.2	under
M200000017	tripartite motif protein 27	ENSMUSG00000021326	Trim27	0.013	0.02	1.2	over
M300011152	tetraspanin 14	ENSMUSG00000037824	Tspan14	0.013	0.02	1.2	under
M200012963	tubulin, beta 2a	ENSMUSG00000045136	Tubb2a	0.005	0.02	1.2	under
M300000203	tubulin, beta 5	ENSMUSG00000001525	Tubb5	0	0.02	1.2	over
M200004461	ubiquitin-conjugating enzyme E2 variant 1	ENSMUSG00000027694	Ube2v1	0.033	0.04	1.2	over
M200005785	UBX domain containing 1	ENSMUSG00000019578	Ubxd1	0.033	0.02	1.2	under
M200000707	ubiquitin fusion degradation 1 like	ENSMUSG00000005262	Ufd1l	0.033	0.02	1.2	under
M400010601	Serine/threonine-protein kinase ULK3	ENSMUSG00000032308	Ulk3	0.013	0.02	1.2	over
M400007489	Probable ubiquitin carboxyl-terminal hydrolase FAF-X	ENSMUSG00000031010	Usp9x	0.013	0.02	1.2	under
M300006387	vesicle-associated membrane protein 3	ENSMUSG00000075034	Vamp3	0.013	0.02	1.3	under
M200005389	visinin-like 1	ENSMUSG00000054459	Vsnl1	0.013	0.02	1.3	under
M200003872	wingless-related MMTV integration site 4	ENSMUSG00000036856	Wnt4	0.013	0.02	1.2	over
M400005315	zinc finger protein 1	ENSMUSG00000055835	Zfp1	0.013	0.02	1.2	under
M400014353	No longer in ENSEMBL	ENSMUSG00000073100	Not available	0.013	0.02	1.2	over
M400003406	No longer in ENSEMBL	ENSMUSG00000048353	Not available	0.013	0.02	1.2	over
M400003455	No longer in ENSEMBL	ENSMUSG00000048689	Not available	0.013	0.02	1.2	under
M400005962	No longer in ENSEMBL	ENSMUSG00000057538	Not available	0.023	0.04	1.3	under
M400012721	Predicted Gene	ENSMUSG00000072605	Not available	0.013	0.02	1.2	over
M400006392	Predicted gene	ENSMUSG00000058567	Not available	0.013	0.02	1.2	under
M400005868	Predicted gene	ENSMUSG00000071320	Not available	0.023	0.02	1.2	under
M400018537	Uncharacterised	AC158565	Not available	0.013	0.02	1.6	over
M400017480	Uncharacterised	AC123702	Not available	0.005	0.02	1.3	over
M400016982	Uncharacterised	AC131909	Not available	0.013	0.02	1.2	over
M400015807	Uncharacterised	AC122117	Not available	0.013	0.02	1.2	over
M400014211	Uncharacterised	AC108399	Not available	0.013	0.02	1.2	over
M400013886	Uncharacterised	AC100491	Not available	0.023	0.02	1.2	over
M400014069	Uncharacterised	AC155164	Not available	0.033	0.02	1.2	over
M400003167	Uncharacterised	AC090007	Not available	0.023	0.02	1.2	over
M300004345	Uncharacterised	AC133523	Not available	0.013	0.02	1.2	over
M400013189	Uncharacterised	AC108401	Not available	0.013	0.02	1.2	over
M400016217	Uncharacterised	AC131592	Not available	0.005	0.02	1.2	over
M400017693	Uncharacterised	AC105163	Not available	0.013	0.02	1.2	under
M400013935	Uncharacterised	AC123614	Not available	0.033	0.02	1.2	under
M400000476	Uncharacterised	XM_145500	Not available	0.013	0.02	1.2	under
M400018682	Uncharacterised	AC107806	Not available	0.002	0.02	1.2	under
M400015408	Uncharacterised	AC126426	Not available	0.005	0.02	1.2	under
M400009919	Uncharacterised	AC130824	Not available	0.013	0.02	1.2	under
M400003628	Uncharacterised	XM_488078	Not available	0.005	0.02	1.2	under
M400001153	Uncharacterised	AC115007	Not available	0.002	0.02	1.2	under
M400015069	Uncharacterised	AC166316	Not available	0.005	0.02	1.2	under
