# Supplementary material for: Parallel changes in gene expression in peripheral blood mononuclear cells and the brain after maternal separation in the mouse
Source: BMC Res Notes. 2009 Sep 25;2:195. doi: 10.1186/1756-0500-2-195 (PMC2759952; doi:10.1186/1756-0500-2-195)
Supplement: Additional file 3 — Table S3 Hippocampus differentially expressed genes. Summary of differentially expressed genes identified in hippocampus, including p-values for Info and SAM statistics, and log2 fold differences. [file 1756-0500-2-195-S3.XLS]

## Sheet: Sheet1
Table S3. Hippocampus differentially expressed genes
Operon Oligo ID	Description	ENSEMBL / Refseq / Riken ID	Symbol	Info p-value	SAM p-value	Fold Difference	Over / Under expressed in MS
M200009369	RIKEN cDNA 1110032O16 gene	ENSMUSG00000060538	1110032O16Rik	0.008	0.02	1.2	under
M400000838	5-hydroxyisourate hydrolase (Transthyretin-related protein)	ENSMUSG00000025481	1190003J15Rik	0.008	0.02	1.3	over
M200013718	RIKEN cDNA 1810043G02 gene	ENSMUSG00000020284	1810043G02Rik	0.008	0.02	1.2	over
M400001942	RIKEN cDNA 2610305D13 gene	ENSMUSG00000044501	2610305D13Rik	0.008	0.02	1.3	over
M300019683	RIKEN cDNA 2810453I06 gene	ENSMUSG00000048910	2810453I06Rik	0.008	0.02	1.2	over
M200008808	RIKEN cDNA 3632413A11 gene	ENSMUSG00000028373	3632413A11Rik	0.008	0.02	1.2	over
M200012628	RIKEN cDNA 4930425N13 gene	ENSMUSG00000049526	4930425N13Rik	0.008	0.02	1.3	under
M400000609	RIKEN cDNA 4930435E12 gene	ENSMUSG00000022798	4930435E12Rik	0.008	0.02	1.2	over
M300017297	RIKEN cDNA 4930474M22 gene	ENSMUSG00000046390	4930474M22Rik	0.008	0.02	1.2	under
M200011890	expressed sequence AU022252	ENSMUSG00000028642	4930538K18Rik	0.008	0.02	1.2	under
M200006247	RIKEN cDNA 4930570C03 gene	ENSMUSG00000022473	4930570C03Rik	0.008	0.02	1.3	over
M300007995	RIKEN cDNA 4932417I16 gene	ENSMUSG00000031951	4932417I16Rik	0.008	0.02	1.2	under
M400001873	RIKEN cDNA 6030443O07 gene, transcript variant 1	ENSMUSG00000036097	6030443O07Rik	0.008	0.02	1.2	under
M400004875	RIKEN cDNA 9130019P16 gene	ENSMUSG00000073067	9130019P16Rik	0.008	0.02	1.2	over
M300015653	RIKEN cDNA A330102K23 gene	ENSMUSG00000044647	A330102K23Rik	0.008	0.02	1.2	over
M200000570	adrenomedullin	ENSMUSG00000030790	Adm	0.008	0.02	1.2	over
M400019210	Proteasome-associated protein ECM29 homolog	ENSMUSG00000050812	AI314180	0.008	0.02	1.2	over
M300012821	cDNA sequence AK129341	ENSMUSG00000040729	AK129341	0.008	0.02	1.3	over
M200015617	type 1 tumor necrosis factor receptor shedding aminopeptidase regulator	ENSMUSG00000021583	Arts1	0.008	0.02	1.2	under
M400003965	expressed sequence AW146154	ENSMUSG00000068130	AW146154	0.008	0.02	1.3	over
M400013237	Protein FAM102B	ENSMUSG00000040339	B430201A12Rik	0.008	0.02	1.2	over
M300013123	cDNA sequence BC057627	ENSMUSG00000059273	BC057627	0.008	0.02	1.3	under
M300007701	cDNA sequence BC068171	ENSMUSG00000031403	BC068171	0.008	0.02	1.2	under
M300002423	bleomycin hydrolase	ENSMUSG00000020840	Blmh	0.008	0.02	1.2	under
M300008173	bruno-like 6, RNA binding protein (Drosophila)	ENSMUSG00000032297	Brunol6	0.008	0.02	1.2	over
M300009137	RIKEN cDNA C130022K22 gene	ENSMUSG00000034083	C130022K22Rik	0.008	0.02	1.2	over
M400002913	RIKEN cDNA C530008M17 gene	ENSMUSG00000044552	C530008M17Rik	0.008	0.02	1.2	over
M200005696	calcium binding and coiled coil domain 1	ENSMUSG00000023055	Calcoco1	0.008	0.02	1.3	under
M200009111	coiled-coil domain containing 123	ENSMUSG00000023072	Ccdc123	0.008	0.02	1.2	under
M200002831	coiled-coil domain containing 91	ENSMUSG00000030301	Ccdc91	0.008	0.02	1.2	under
M400000141	CEA-related cell adhesion molecule 9	ENSMUSG00000007209	Ceacam9	0.008	0.02	1.2	over
M200000117	centromere protein K	ENSMUSG00000021714	Cenpk	0.008	0.02	1.2	under
M200015002	cholinergic receptor, nicotinic, alpha polypeptide 2 (neuronal)	ENSMUSG00000022041	Chrna2	0.008	0.02	1.2	under
M200000166	cell death-inducing DNA fragmentation factor, alpha subunit-like effector A	ENSMUSG00000024526	Cidea	0.008	0.02	1.2	over
M400000012	creatine kinase, mitochondrial 1, ubiquitous	ENSMUSG00000000308	Ckmt1	0.008	0.02	1.2	over
M200013297	chloride channel CLIC-like 1	ENSMUSG00000027884	Clcc1	0.008	0.02	1.2	under
M200004901	camello-like 2	ENSMUSG00000033634	Cml2	0.008	0.02	1.3	under
M300009490	contactin 4	ENSMUSG00000064293	Cntn4	0.008	0.02	1.3	over
M200006625	coilin	ENSMUSG00000033983	Coil	0.008	0.02	1.2	under
M200011974	procollagen, type IV, alpha 2	ENSMUSG00000031503	Col4a2	0.008	0.02	1.2	over
M300016924	Collagen alpha-4(IV) chain precursor	ENSMUSG00000067158	Col4a4	0.008	0.02	1.2	over
M300006050	coronin, actin binding protein 2A	ENSMUSG00000028337	Coro2a	0.008	0.02	1.2	under
M400019066	Carboxypeptidase D precursor	ENSMUSG00000020841	Cpd	0.008	0.02	1.2	under
M200012508	Nogo-B receptor precursor (NgBR) (Nuclear undecaprenyl pyrophosphate synthase 1 homolog).	ENSMUSG00000023068	D10Ertd438e	0.008	0.02	1.2	over
M400008947	Integrator complex subunit 9 (Int9).	ENSMUSG00000021975	D14Ertd231e	0.008	0.02	1.2	under
M300019282	Uncharacterized protein C20orf142 homolog precursor	ENSMUSG00000048486	D930001I22Rik	0.008	0.02	1.5	under
M300019075	DIP2 disco-interacting protein 2 homolog C	ENSMUSG00000048264	Dip2c	0.008	0.02	1.2	over
M200016042	ectodysplasin-A receptor	ENSMUSG00000003227	Edar	0.008	0.02	1.2	under
M200004170	ER degradation enhancer, mannosidase alpha-like 1	ENSMUSG00000030104	Edem1	0.008	0.02	1.2	under
M400003376	Ensembl pseudogene.	ENSMUSG00000048071	EG245651	0.008	0.02	1.2	over
M300006229	eukaryotic translation initiation factor 2B, subunit 3, transcript variant 1	ENSMUSG00000028683	Eif2b3	0.008	0.02	1.2	over
M300012352	F-box and leucine-rich repeat protein 5	ENSMUSG00000039753	Fbxl5	0.008	0.02	1.2	over
M400010214	F-box and WD-40 domain protein 2	ENSMUSG00000035949	Fbxw2	0.008	0.02	1.2	under
M200001490	FK506 binding protein 10	ENSMUSG00000001555	Fkbp10	0.008	0.02	1.2	over
M200001958	glucosidase, alpha, acid	ENSMUSG00000025579	Gaa	0.008	0.02	1.3	over
M400018644	Gap junction alpha-10 protein	ENSMUSG00000051056	Gja10	0.008	0.02	1.2	under
M400000327	GLE1 RNA export mediator-like (yeast	ENSMUSG00000019715	Gle1l	0.008	0.02	1.2	under
M300000848	geminin	ENSMUSG00000006715	Gmnn	0.008	0.02	1.2	under
M200007425	glucosamine-6-phosphate deaminase 2	ENSMUSG00000029209	Gnpda2	0.008	0.02	1.2	over
M400004613	G protein-coupled receptor 112	ENSMUSG00000053852	Gpr112	0.008	0.02	1.2	under
M300007072	germ cell-specific gene 1 isoform b	ENSMUSG00000030206	Gsg1	0.008	0.02	1.2	over
M300004771	HGF-regulated tyrosine kinase substrate	ENSMUSG00000025793	Hgs	0.008	0.02	1.2	under
M400007914	histone cluster 4, H4	ENSMUSG00000069306	Hist4h4	0.008	0.02	1.2	under
M400005716	hippocalcin-like 1	ENSMUSG00000071379	Hpcal1	0.008	0.02	1.2	over
M200001986	hyaluronoglucosaminidase 2	ENSMUSG00000010047	Hyal2	0.008	0.02	1.2	under
M300021243	Hydrolethalus syndrome protein 1 homolog	ENSMUSG00000050555	Hyls1	0.008	0.02	1.2	over
M200009822	interleukin 1 receptor accessory protein-like 2	ENSMUSG00000059203	Il1rapl2	0.008	0.02	1.3	under
M300004762	inter-alpha (globulin) inhibitor H5	ENSMUSG00000025780	Itih5	0.008	0.02	1.2	under
M200004029	jerky	ENSMUSG00000046380	Jrk	0.008	0.02	1.2	under
M300008412	potassium voltage gated channel, Shab-related subfamily, member 2	ENSMUSG00000072447	Kcnb2	0.008	0.02	1.2	under
M200004603	kin of IRRE like 3 (Drosophila)	ENSMUSG00000032036	Kirrel3	0.008	0.02	1.2	over
M400008709	leukocyte immunoglobulin-like receptor, subfamily B, member 4	ENSMUSG00000043675	Lilrb4	0.008	0.02	1.2	over
M400011064	leukocyte specific transcript 1	ENSMUSG00000073412	Lst1	0.008	0.02	1.2	under
M200005128	lysophospholipase 3	ENSMUSG00000031903	Lypla3	0.008	0.02	1.2	under
M200003618	mitogen activated protein kinase kinase 3	ENSMUSG00000018932	Map2k3	0.008	0.02	1.2	over
M300002849	multiple C2 domains, transmembrane 1	ENSMUSG00000021596	Mctp1	0.008	0.02	1.2	over
M300013620	MKL/myocardin-like protein 1	ENSMUSG00000042292	Mkl1	0.008	0.02	1.2	over
M300006679	matrix metallopeptidase 17	ENSMUSG00000029436	Mmp17	0.008	0.02	1.2	over
M400014876	Metal-response element-binding transcription factor 2	ENSMUSG00000029267	Mtf2	0.008	0.02	1.2	over
M300007916	methenyltetrahydrofolate synthetase domain containing	ENSMUSG00000031816	Mthfsd	0.008	0.02	1.2	under
M200008114	Max dimerization protein 4	ENSMUSG00000037235	Mxd4	0.008	0.02	1.3	under
M400007248	Cysteine desulfurase, mitochondrial precursor	ENSMUSG00000027618	Nfs1	0.008	0.02	1.3	under
M300017902	non imprinted in Prader-Willi/Angelman syndrome 1 homolog (human)	ENSMUSG00000047037	Nipa1	0.008	0.02	1.2	under
M400012050	olfactory receptor 1316	ENSMUSG00000074944	Olfr1316	0.008	0.02	1.2	under
M400007337	olfactory receptor 151	ENSMUSG00000061165	Olfr151	0.008	0.02	1.2	under
M400003632	olfactory receptor 350	ENSMUSG00000050015	Olfr350	0.008	0.02	1.2	over
M300020522	olfactory receptor 642	ENSMUSG00000049797	Olfr642	0.008	0.02	1.2	under
M400000091	peroxisomal biogenesis factor 11c	ENSMUSG00000069633	Pex11c	0.008	0.02	1.3	under
M400012257	putative homeodomain transcription factor 2	ENSMUSG00000039987	Phtf2	0.008	0.02	1.2	under
M200007926	phosphatidylinositol glycan anchor biosynthesis, class N	ENSMUSG00000056536	Pign	0.008	0.02	1.2	over
M200009054	phospholipase C, beta 4	ENSMUSG00000039943	Plcb4	0.008	0.02	1.2	over
M300017035	pleckstrin homology domain containing, family G (with RhoGef domain) member 3	ENSMUSG00000052609	Plekhg3	0.008	0.02	1.2	under
M400016044	phosphatidic acid phosphatase type 2 domain containing 1A	ENSMUSG00000070366	Ppapdc1a	0.008	0.02	1.2	under
M400015671	Protein phosphatase 1-like	ENSMUSG00000027784	Ppml1	0.008	0.02	1.2	under
M400010878	retinoic acid receptor, alpha	ENSMUSG00000037992	Rara	0.008	0.02	1.3	under
M200005471	RNA binding motif, single stranded interacting protein 1	ENSMUSG00000026970	Rbms1	0.008	0.02	1.2	over
M400006369	ring finger protein 207	ENSMUSG00000058498	Rnf207	0.008	0.02	1.2	over
M400003932	R-spondin 2 homolog (Xenopus laevis)	ENSMUSG00000051920	Rspo2	0.008	0.02	1.2	under
M300009182	scleraxis	ENSMUSG00000034161	Scx	0.008	0.02	1.2	over
M200002927	succinate dehydrogenase complex, subunit D, integral membrane protein	ENSMUSG00000000171	Sdhd	0.008	0.02	1.2	over
M200008074	septin 9	ENSMUSG00000059248	Sept9	0.008	0.02	1.2	over
M400010613	SET domain containing 2	ENSMUSG00000044791	Setd2	0.008	0.02	1.2	over
M300008664	Src homology 2 domain containing F	ENSMUSG00000033256	Shf	0.008	0.02	1.2	under
M300001399	signaling lymphocytic activation molecule family member 1	ENSMUSG00000015316	Slamf1	0.008	0.02	1.2	under
M200008890	solute carrier family 14 (urea transporter), member 1	ENSMUSG00000059336	Slc14a1	0.008	0.02	1.2	over
M200006592	solute carrier family 25 (mitochondrial carnitine/acylcarnitine translocase), member 20	ENSMUSG00000032602	Slc25a20	0.008	0.02	1.2	under
M300006332	solute carrier family 9 (sodium/hydrogen exchanger), member 1	ENSMUSG00000028854	Slc9a1	0.008	0.02	1.2	over
M400002608	stabilin 1	ENSMUSG00000042286	Stab1	0.008	0.02	1.3	under
M200005692	synaptonemal complex central element protein 2	ENSMUSG00000003824	Syce2	0.008	0.02	1.3	over
M300001502	TH1-like homolog (Drosophila)	ENSMUSG00000016253	Th1l	0.008	0.02	1.2	under
M200016461	transmembrane protein 55A	ENSMUSG00000028221	Tmem55a	0.008	0.02	1.2	over
M200004150	tumor necrosis factor receptor superfamily, member 19	ENSMUSG00000060548	Tnfrfs19	0.008	0.02	1.2	under
M200005594	ubiquitin-conjugating enzyme E2A, RAD6 homolog (S. cerevisiae)	ENSMUSG00000016308	Ube2a	0.008	0.02	1.2	over
M400003253	ubiquitin-conjugating enzyme E2N	ENSMUSG00000047099	Ube2n	0.008	0.02	1.2	over
M200003397	upstream transcription factor 2	ENSMUSG00000058239	Usf2	0.008	0.02	1.2	under
M200002100	Inactive ubiquitin carboxyl-terminal hydrolase 53	ENSMUSG00000039701	Usp53	0.008	0.02	1.2	under
M300014679	vacuolar protein sorting 37D (yeast)	ENSMUSG00000043614	Vps37d	0.008	0.02	1.2	under
M200006215	WD repeat domain 40A	ENSMUSG00000028436	Wdr40a	0.008	0.02	1.2	over
M300013345	WAS/WASL interacting protein family, member 1	ENSMUSG00000075284	Wipf1	0.008	0.02	1.2	under
M300001346	Yamaguchi sarcoma viral (v-yes) oncogene homolog 1	ENSMUSG00000014932	Yes1	0.008	0.02	1.2	under
M400003554	zinc finger protein 260	ENSMUSG00000049421	Zfp260	0.008	0.02	1.3	over
M400001713	zinc finger, FYVE domain containing 9	ENSMUSG00000034557	Zfyve9	0.008	0.02	1.2	under
M400002192	No longer in ENSEMBL	ENSMUSG00000038785	Not available	0.008	0.02	1.2	over
M400002878	No longer in ENSEMBL	ENSMUSG00000072839	Not available	0.008	0.02	1.2	over
M300010161	No longer in ENSEMBL	ENSMUSG00000073011	Not available	0.008	0.02	1.2	under
M400018084	Uncharacterised	AK142255	Not available	0.008	0.02	1.3	over
M400002170	Uncharacterised	AK139544	Not available	0.008	0.02	1.3	over
M400013197	Uncharacterised	AC111124	Not available	0.008	0.02	1.2	over
M400013737	Uncharacterised	AK008796	Not available	0.008	0.02	1.2	over
M400011890	Uncharacterised	ENSMUSG00000063388	Not available	0.008	0.02	1.2	over
M400001808	Uncharacterised	AC142415	Not available	0.008	0.02	1.2	over
M400014070	Uncharacterised	AC154200	Not available	0.008	0.02	1.2	over
M400015263	Uncharacterised	AK032937	Not available	0.008	0.02	1.2	over
M400018196	Uncharacterised	AC115868	Not available	0.008	0.02	1.2	over
M400013166	Uncharacterised	AC168091	Not available	0.008	0.02	1.2	over
M400014922	Uncharacterised	AC152940	Not available	0.008	0.02	1.2	under
M400018764	Uncharacterised	AK037783	Not available	0.008	0.02	1.2	under
M400017117	Uncharacterised	AC000399	Not available	0.008	0.02	1.2	under
M400012705	Uncharacterised	AC164431	Not available	0.008	0.02	1.2	under
M400018571	Uncharacterised	AC102761	Not available	0.008	0.02	1.2	under
M400016240	Uncharacterised	AK029951	Not available	0.008	0.02	1.2	under
M400015028	Uncharacterised	AK019931	Not available	0.008	0.02	1.2	under
M400017336	Uncharacterised	AC167234	Not available	0.008	0.02	1.2	under
M400010148	Uncharacterised	CT010429	Not available	0.008	0.02	1.2	under
M400016104	Uncharacterised	AC121294	Not available	0.008	0.02	1.3	under
M400016580	Uncharacterised	AK032679	Not available	0.008	0.02	1.4	under
