# Supplementary material for: Parallel changes in gene expression in peripheral blood mononuclear cells and the brain after maternal separation in the mouse
Source: BMC Res Notes. 2009 Sep 25;2:195. doi: 10.1186/1756-0500-2-195 (PMC2759952; doi:10.1186/1756-0500-2-195)
Supplement: Additional file 4 — Table S4 Hypothalamus differentially expressed genes. Summary of differentially expressed genes identified in hypothalamus, including p-values for Info and SAM statistics, and log2 fold differences. [file 1756-0500-2-195-S4.XLS]

## Sheet: Sheet1
Table S4: Hypothalamus differentially expressed genes
Operon Oligo ID	Description	ENSEMBL / Refseq / Riken ID	Symbol	Info p-value	SAM p-value	Fold Difference	Over / Under expressed in MS
M200015800	RIKEN cDNA 1700001G17 gene	ENSMUSG00000044744	1700001G17Rik	0.008	0.02	1.2	over
M300013844	RIKEN cDNA 1700012A16 gene	ENSMUSG00000042708	1700012A16Rik	0.008	0.02	1.2	over
M400003715	RIKEN cDNA 1700019N12 gene	ENSMUSG00000050623	1700019N12Rik	0.008	0.02	1.2	under
M200015125	RIKEN cDNA 1700034O15 gene	ENSMUSG00000029867	1700034O15Rik	0.008	0.02	1.2	over
M200009366	RIKEN cDNA 1700040L02 gene	ENSMUSG00000019945	1700040L02Rik	0.008	0.02	1.2	over
M400001026	RIKEN cDNA 1810062G17 gene	ENSMUSG00000027713	1810062G17Rik	0.008	0.02	1.2	under
M400000976	RIKEN cDNA 2010317E24 gene	ENSMUSG00000026955	2010317E24Rik	0.008	0.02	1.2	over
M400013683	Predicted gene	ENSMUSG00000062826	2310038E17Rik	0.008	0.02	1.2	under
M200015932	RIKEN cDNA 2410081M15 gene	ENSMUSG00000028807	2410081M15Rik	0.008	0.02	1.2	under
M200015328	RIKEN cDNA 4833424O15 gene	ENSMUSG00000033342	4833424O15Rik	0.008	0.02	1.2	under
M400016122	RIKEN cDNA 4930423H22 gene	ENSMUSG00000073093	4930423H22Rik	0.008	0.02	1.2	over
M200007272	RIKEN cDNA 4930556P03 gene	ENSMUSG00000037525	4930556P03Rik	0.008	0.02	1.3	under
M300007995	RIKEN cDNA 4932417I16 gene	ENSMUSG00000031951	4932417I16Rik	0.008	0.02	1.3	under
M400005485	ARP3 actin-related protein 3 homolog B (yeast)	ENSMUSG00000056367	Actr3b	0.008	0.02	1.2	under
M300003877	A kinase (PRKA) anchor protein 8	ENSMUSG00000024045	Akap8	0.008	0.02	1.2	over
M200002343	ATPase, Ca++ transporting, ubiquitous	ENSMUSG00000020788	Atp2a3	0.008	0.02	1.2	over
M200016401	apoptosis, caspase activation inhibitor	ENSMUSG00000003604	Aven	0.008	0.02	1.2	under
M400013174	Homeobox protein BarH-like 2	ENSMUSG00000032033	Barx2	0.008	0.02	1.2	under
M400003304	cDNA sequence BC002199	ENSMUSG00000074238	BC002199	0.008	0.02	1.2	over
M400000099	cDNA sequence BC023814	ENSMUSG00000004896	BC023814	0.008	0.02	1.3	over
M400005994	Zinc finger 525-100	ENSMUSG00000061371	BC024063	0.008	0.02	1.2	over
M300017353	calcium/calmodulin-dependent protein kinase II inhibitor 1	ENSMUSG00000046447	Camk2n1	0.008	0.02	1.2	under
M200015884	calcium/calmodulin-dependent protein kinase kinase 2, beta	ENSMUSG00000029471	Camkk2	0.008	0.02	1.2	under
M200013299	CaM kinase-like vesicle-associated	ENSMUSG00000032936	Camkv	0.008	0.02	1.2	under
M200000995	cholecystokinin	ENSMUSG00000032532	Cck	0.008	0.02	1.2	under
M400011128	chemokine (C-C motif) ligand 9	ENSMUSG00000019122	Ccl9	0.008	0.02	1.3	under
M200001209	cyclin D2	ENSMUSG00000000184	Ccnd2	0.008	0.02	1.2	under
M400013779	T-complex protein 1 subunit delta	ENSMUSG00000007739	Cct4	0.008	0.02	1.2	over
M300015802	Cd300D antigen	ENSMUSG00000044811	Cd300d	0.008	0.02	1.2	under
M300008590	CDC14 cell division cycle 14 homolog B (S. cerevisiae)	ENSMUSG00000033102	Cdc14b	0.008	0.02	1.2	over
M400001836	chromodomain helicase DNA binding protein 8	ENSMUSG00000053754	Chd8	0.008	0.02	1.2	over
M300000926	calcium homeostasis endoplasmic reticulum protein	ENSMUSG00000052488	Cherp	0.008	0.02	1.2	over
M300000867	chordin	ENSMUSG00000006958	Chrd	0.008	0.02	1.2	over
M200006459	Carbohydrate sulfotransferase 8	ENSMUSG00000060402	Chst8	0.008	0.02	1.2	under
M400001075	chloride channel calcium activated 6	ENSMUSG00000068547	Clca6	0.008	0.02	1.2	under
M200006831	caseinolytic peptidase X (E.coli)	ENSMUSG00000015357	Clpx	0.008	0.02	1.2	over
M200004901	camello-like 2	ENSMUSG00000033634	Cml2	0.008	0.02	1.2	over
M200012882	coronin, actin binding protein 1C	ENSMUSG00000004530	Coro1c	0.008	0.02	1.2	under
M300006401	cortistatin	ENSMUSG00000028971	Cort	0.008	0.02	1.2	under
M200005258	cryptochrome 1 (photolyase-like)	ENSMUSG00000020038	Cry1	0.008	0.02	1.2	under
M400013920	CUG triplet repeat, RNA binding protein 2	ENSMUSG00000002107	Cugbp2	0.008	0.02	1.3	under
M300013668	cytochrome P450, family 2, subfamily c, polypeptide 70	ENSMUSG00000060613	Cyp2c70	0.008	0.02	1.2	under
M300004039	cytochrome P450, family 4, subfamily f, polypeptide 13	ENSMUSG00000024055	Cyp4f13	0.008	0.02	1.2	under
M400001249	RIKEN cDNA D030011O10 gene	ENSMUSG00000030313	D030011O10Rik	0.008	0.02	1.2	over
M200003079	similar to spaghetti CG13570-PA (LOC669249), mRNA	ENSMUSG00000022466	D15Ertd682e	0.008	0.02	1.2	over
M400014840	Netrin receptor DCC precursor	ENSMUSG00000060534	Dcc	0.008	0.02	1.2	over
M300007781	dCMP deaminase	ENSMUSG00000031562	Dctd	0.008	0.02	1.2	over
M200007234	DnaJ (Hsp40) homolog, subfamily C, member 12	ENSMUSG00000036764	Dnajc12	0.008	0.02	1.2	over
M200005658	DnaJ (Hsp40) homolog, subfamily C, member 15	ENSMUSG00000022013	Dnajc15	0.008	0.02	1.2	under
M200000698	dual specificity phosphatase 6	ENSMUSG00000019960	Dusp6	0.008	0.02	1.2	under
M400005251	RIKEN cDNA E030030I06 gene	ENSMUSG00000055657	E030030I06Rik	0.008	0.02	1.2	over
M300005502	RIKEN cDNA E430002G05 gene	ENSMUSG00000027188	E430002G05Rik	0.008	0.02	1.3	under
M300008014	EGL nine homolog 1 (C. elegans)	ENSMUSG00000031987	Egln1	0.008	0.02	1.2	under
M200009058	EH-domain containing 4	ENSMUSG00000027293	Ehd4	0.008	0.02	1.2	under
M400018616	erythrocyte protein band 4.1	ENSMUSG00000028906	Epb4.1	0.008	0.02	1.2	over
M300019099	FERM domain containing 6	ENSMUSG00000048285	Frmd6	0.008	0.02	1.2	under
M200007770	glial cell line derived neurotrophic factor family receptor alpha 4	ENSMUSG00000027316	Gfra4	0.008	0.02	1.2	under
M200015701	GINS complex subunit 1 (Psf1 homolog)	ENSMUSG00000027454	Gins1	0.008	0.02	1.2	over
M400000124	Predicted gene	ENSMUSG00000006218	Gm693	0.008	0.02	1.2	under
M400009212	GNAS (guanine nucleotide binding protein, alpha stimulating) complex locus	ENSMUSG00000027523	Gnas	0.008	0.02	1.2	over
M400004037	glutamate receptor, ionotropic, NMDA2B (epsilon 2)	AC124500	Grin2b	0.008	0.02	1.2	under
M300006547	GUF1 GTPase homolog (S. cerevisiae)	ENSMUSG00000029208	Guf1	0.008	0.02	1.2	over
M200002862	hypocretin	ENSMUSG00000045471	Hcrt	0.008	0.02	1.2	over
M300002684	HECT, C2 and WW domain containing E3 ubiquitin protein ligase 1	ENSMUSG00000021301	Hecw1	0.008	0.02	1.2	over
M200008631	heparan sulfate (glucosamine) 3-O-sulfotransferase 3B1	ENSMUSG00000070407	Hs3st3b1	0.008	0.02	1.2	under
M200008813	hypoxia up-regulated 1	ENSMUSG00000032115	Hyou1	0.008	0.02	1.2	over
M200001848	intercellular adhesion molecule 5, telencephalin	ENSMUSG00000032174	Icam5	0.008	0.02	1.2	under
M200006446	isoprenylcysteine carboxyl methyltransferase	ENSMUSG00000039662	Icmt	0.008	0.02	1.2	under
M400000317	myo-inositol 1-phosphate synthase A1	ENSMUSG00000019139	Isyna1	0.008	0.02	1.2	over
M300005569	inositol 1,4,5-trisphosphate 3-kinase A	ENSMUSG00000027296	Itpka	0.008	0.02	1.3	under
M400011396	potassium voltage-gated channel member 1-like	ENSMUSG00000057263	Kcne1	0.008	0.02	1.2	over
M200015255	potassium channel, subfamily K, member 5	ENSMUSG00000023243	Kcnk5	0.008	0.02	1.2	under
M200009625	kelch-like ECH-associated protein 1	ENSMUSG00000003308	Keap1	0.008	0.02	1.2	under
M400000288	karyopherin (importin) alpha 2	ENSMUSG00000018362	Kpna2	0.008	0.02	1.2	over
M400009871	La ribonucleoprotein domain family, member 1	ENSMUSG00000037331	Larp1	0.008	0.02	1.2	under
M200009425	LIM homeobox protein 2	ENSMUSG00000000247	Lhx2	0.008	0.02	1.2	under
M400008454	40S RIBOSOMAL S27A-47	ENSMUSG00000059461	LOC670592	0.008	0.02	1.2	under
M400008543	Predicted | similar to ribosomal protein L36	ENSMUSG00000066068	LOC673026	0.008	0.02	1.2	under
M300017821	leucine rich repeat containing 16	ENSMUSG00000021338	Lrrc16	0.008	0.02	1.2	under
M400016061	mitogen activated protein kinase binding protein 1	ENSMUSG00000033902	Mapkbp1	0.008	0.02	1.2	over
M300010898	mucin 3, intestinal	ENSMUSG00000037390	Muc3	0.008	0.02	1.2	over
M300003301	NEL-like 2 (chicken)	ENSMUSG00000022454	Nell2	0.008	0.02	1.2	under
M200001853	neurogenic differentiation 1	ENSMUSG00000034701	Neurod1	0.008	0.02	1.3	under
M400017898	neuroligin 1	ENSMUSG00000074664	Nlgn1	0.008	0.02	1.2	over
M400012137	olfactory receptor 1270	ENSMUSG00000075065	Olfr1270	0.008	0.02	1.2	over
M400008341	Olfactory receptor 486	ENSMUSG00000063610	Olfr486	0.008	0.02	1.3	under
M400002959	olfactory receptor 649	ENSMUSG00000044899	Olfr649	0.008	0.02	1.2	over
M200007302	phosphatidylinositol glycan anchor biosynthesis, class M	ENSMUSG00000050229	Pigm	0.008	0.02	1.2	under
M200001231	protein kinase inhibitor, alpha	ENSMUSG00000027499	Pkia	0.008	0.02	1.2	over
M400002331	phospholipase C, beta 2	ENSMUSG00000040061	Plcb2	0.008	0.02	1.2	under
M300002680	phospholipase D family, member 4	ENSMUSG00000052160	Pld4	0.008	0.02	1.2	under
M400001802	pro-melanin-concentrating hormone	ENSMUSG00000035383	Pmch	0.008	0.02	1.4	over
M400011108	POU domain, class 3, transcription factor 1	ENSMUSG00000043435	Pou3f1	0.008	0.02	1.2	under
M300003924	protein phosphatase 1B, magnesium dependent, beta isoform	ENSMUSG00000061130	Ppm1b	0.008	0.02	1.2	under
M200003318	protein phosphatase 1G (formerly 2C), magnesium-dependent, gamma isoform	ENSMUSG00000029147	Ppm1g	0.008	0.02	1.3	under
M400004409	Protein kinase C gamma type	ENSMUSG00000078816	Prkcc	0.008	0.02	1.2	under
M300012194	paired related homeobox 2	ENSMUSG00000039476	Prrx2	0.008	0.02	1.3	over
M200003526	proteosome (prosome, macropain) 26S subunit, non-ATPase, 10	ENSMUSG00000031429	Psmd10	0.008	0.02	1.2	under
M200000357	protein tyrosine phosphatase, non-receptor type 2	ENSMUSG00000024539	Ptpn2	0.008	0.02	1.2	over
M400003297	RNA for type IIB intracisternal A-particle (IAP) element encoding integrase, clone 111. (Fragment).	ENSMUSG00000073213	Q78E13_MOUSE	0.008	0.02	1.2	over
M200014525	glutaminyl-peptide cyclotransferase (glutaminyl cyclase)	ENSMUSG00000024084	Qpct	0.008	0.02	1.2	over
M200015891	RAB22A, member RAS oncogene family	ENSMUSG00000027519	Rab22a	0.008	0.02	1.2	over
M200002782	RAD51-like 3 (S. cerevisiae)	ENSMUSG00000018841	Rad51l3	0.008	0.02	1.3	over
M200012063	RAS-like, family 11, member B	ENSMUSG00000049907	Rasl11b	0.008	0.02	1.2	under
M400007329	resistin like alpha	ENSMUSG00000061100	Retnla	0.008	0.02	1.2	over
M300011946	relaxin 1	ENSMUSG00000039097	Rln1	0.008	0.02	1.2	over
M400000212	ring finger protein 166	ENSMUSG00000014470	Rnf166	0.008	0.02	1.2	under
M400006109	ribosomal protein S2	ENSMUSG00000044533	Rps2	0.008	0.02	1.2	under
M300013441	S100 calcium binding protein A10 (calpactin)	ENSMUSG00000041959	S100a10	0.008	0.02	1.2	under
M200008525	SERTA domain containing 2	ENSMUSG00000049800	Sertad2	0.008	0.02	1.2	under
M200009322	superkiller viralicidic activity 2-like 2 (S. cerevisiae)	ENSMUSG00000016018	Skiv2l2	0.008	0.02	1.2	under
M400001620	solute carrier family 16 (monocarboxylic acid transporters), member 2	ENSMUSG00000033965	Slc16a2	0.008	0.02	1.2	under
M200013669	solute carrier family 17 (sodium-dependent inorganic phosphate cotransporter), member 7	ENSMUSG00000070570	Slc17a7	0.008	0.02	1.2	under
M200001847	sphingomyelin phosphodiesterase 1, acid lysosomal	ENSMUSG00000037049	Smpd1	0.008	0.02	1.3	under
M200008410	serum response factor binding protein 1	ENSMUSG00000024528	Srfbp1	0.008	0.02	1.2	over
M400013673	galactose-3-O-sulfotransferase 1	ENSMUSG00000049721	St3gal6	0.008	0.02	1.2	under
M300003441	transgelin 3	ENSMUSG00000022658	Tagln3	0.008	0.02	1.2	under
M400003765	transcription elongation factor A (SII) 1	ENSMUSG00000051015	Tcea1	0.008	0.02	1.2	over
M300004177	transcription elongation regulator 1	ENSMUSG00000024498	Terg1	0.008	0.02	1.2	over
M200006593	THAP domain containing 4	ENSMUSG00000026279	Thap4	0.008	0.02	1.2	over
M400014516	ubiquitin-conjugating enzyme E2R 2	ENSMUSG00000036241	Ube2r2	0.008	0.02	1.2	under
M300010942	UDP-glucose ceramide glucosyltransferase-like 1	ENSMUSG00000037470	Ugcgl1	0.008	0.02	1.2	under
M300004825	unc-5 homolog A (C. elegans)	ENSMUSG00000025876	Unc5a	0.008	0.02	1.2	under
M400002803	Usher syndrome 2A (autosomal recessive, mild) homolog (human)	ENSMUSG00000026609	Ush2a	0.008	0.02	1.2	over
M200005583	ubiquitin specific peptidase 21	ENSMUSG00000053483	Usp21	0.008	0.02	1.2	over
M400016001	ubiquitin specific peptidase 29	ENSMUSG00000051527	Usp29	0.008	0.02	1.2	over
M200007274	Wnt inhibitory factor 1	ENSMUSG00000020218	Wif1	0.008	0.02	1.2	under
M300007261	Zinc finger protein 235 (Zinc finger protein 93)	ENSMUSG00000055305	Zfp-93	0.008	0.02	1.2	over
M200001030	zinc finger protein of the cerebellum 1	ENSMUSG00000032368	Zic1	0.008	0.02	1.2	over
M400010646	No longer in ENSEMBL	ENSMUSG00000056304	Not available	0.008	0.02	1.2	under
M400007070	Predicted gene	ENSMUSG00000072489	Not available	0.008	0.02	1.2	under
M400012685	Predicted gene	ENSMUSG00000059645	Not available	0.008	0.02	1.3	over
M400019365	Uncharacterised	AC004093	Not available	0.008	0.02	1.3	over
M400018289	Uncharacterised	AK046257	Not available	0.008	0.02	1.3	over
M400013972	Uncharacterised	AF217545	Not available	0.008	0.02	1.2	over
M400017862	Uncharacterised	AK043124	Not available	0.008	0.02	1.2	over
M400012918	Uncharacterised	AK021030	Not available	0.008	0.02	1.2	over
M400016287	Uncharacterised	AC151982	Not available	0.008	0.02	1.2	over
M400016104	Uncharacterised	AC121294	Not available	0.008	0.02	1.2	over
M400014302	Uncharacterised	AC131734	Not available	0.008	0.02	1.2	over
M400013081	Uncharacterised	CT030641	Not available	0.008	0.02	1.2	over
M400015871	Uncharacterised	AK030486	Not available	0.008	0.02	1.2	over
M400006946	Uncharacterised	AC164642	Not available	0.008	0.02	1.2	under
M400016523	Uncharacterised	AL669857	Not available	0.008	0.02	1.2	under
M400013955	Uncharacterised	AK014152	Not available	0.008	0.02	1.2	under
M400018551	Uncharacterised	AK083146	Not available	0.008	0.02	1.2	under
M400018451	Uncharacterised	XM_135150	Not available	0.008	0.02	1.2	under
M400006139	Uncharacterised	CT027693	Not available	0.008	0.02	1.2	under
M400019234	Uncharacterised	AK033031	Not available	0.008	0.02	1.2	under
M400002772	Uncharacterised	AC093175	Not available	0.008	0.02	1.3	under
