# Supplementary material for: Parallel changes in gene expression in peripheral blood mononuclear cells and the brain after maternal separation in the mouse
Source: BMC Res Notes. 2009 Sep 25;2:195. doi: 10.1186/1756-0500-2-195 (PMC2759952; doi:10.1186/1756-0500-2-195)
Supplement: Additional file 5 — Table S5 Peripheral Blood Mononuclear Cells differentially expressed genes. Summary of differentially expressed genes identified in Peripheral Blood Mononuclear Cells, including p-values for Info and SAM statistics, and log2 fold differences. [file 1756-0500-2-195-S5.XLS]

## Sheet: Sheet1
Table S5: Peripheral Blood Mononuclear Cells differentially expressed genes
Operon Oligo ID	Description	ENSEMBL / Refseq / Riken ID	Symbol	Info p-value	SAM p-value	Fold Difference	Over / Under expressed in MS
M300004883	RIKEN cDNA 1110028C15 gene	ENSMUSG00000026004	1110028C15Rik	0.012	0.02	1.2	over
M200006106	RIKEN cDNA 1500010J02 gene	ENSMUSG00000020898	1500010J02Rik	0.026	0.02	1.2	over
M300004934	RIKEN cDNA 1700019A02 gene	ENSMUSG00000060715	1700019A02Rik	0.001	0.02	1.3	over
M200011015	RIKEN cDNA 1700020C07 gene	ENSMUSG00000017767	1700020C07Rik	0.002	0.02	1.3	over
M200010107	RIKEN cDNA 1700028J19 gene	ENSMUSG00000038782	1700028J19Rik	0.012	0.02	1.4	over
M400009581	RIKEN cDNA 1700055M20 gene	ENSMUSG00000031794	1700055M20Rik	0.026	0.02	1.2	over
M200011472	RIKEN cDNA 1700104B16 gene	ENSMUSG00000049476	1700104B16Rik	0.007	0.02	1.2	under
M200014164	RIKEN cDNA 1810049H13 gene	ENSMUSG00000039670	1810049H13Rik	0.026	0.02	1.2	over
M400006062	Novel KRAB box and zinc finger, C2H2 type domain containing protein	ENSMUSG00000074529	2210418O10Rik	0.026	0.02	1.2	over
M200014492	RIKEN cDNA 2310038H17 gene	ENSMUSG00000025956	2310038H17Rik	0.001	0.02	1.2	over
M300021962	RIKEN cDNA 2310047D13 gene	ENSMUSG00000069808	2310047D13Rik	0.001	0.02	1.3	over
M400009316	RIKEN cDNA 2610305D13 gene	ENSMUSG00000066000	2610305D13Rik	0.001	0.02	1.2	over
M200015309	RIKEN cDNA 2700046A07 gene	ENSMUSG00000041789	2700046A07Rik	0.012	0.02	1.3	over
M400002602	RIKEN cDNA 4732466D17 gene	ENSMUSG00000042251	4732466D17Rik	0.026	0.02	1.2	over
M200006497	RIKEN cDNA 4733401H18 gene	ENSMUSG00000070283	4733401H18Rik	0.026	0.02	1.2	under
M400008627	RIKEN cDNA 4921528I07 gene	ENSMUSG00000074149	4921528I07Rik	0.001	0.02	1.3	over
M300017458	RIKEN cDNA 4930430F08 gene	ENSMUSG00000046567	4930430F08Rik	0.012	0.02	1.2	under
M300016909	RIKEN cDNA 4930451I11 gene	ENSMUSG00000045989	4930451I11Rik	0.001	0.02	1.4	over
M300020486	RIKEN cDNA 4930479M11 gene	ENSMUSG00000049761	4930479M11Rik	0.012	0.02	1.2	under
M200013517	RIKEN cDNA 4932422M17 gene	ENSMUSG00000062946	4932422M17Rik	0.012	0.02	1.4	over
M300017039	RIKEN cDNA 5830418K08 gene	ENSMUSG00000046111	5830418K08Rik	0.026	0.02	1.2	under
M400007119	RIKEN cDNA 6330578E17 gene	ENSMUSG00000062395	6330578E17Rik	0.026	0.02	1.2	under
M300018310	RIKEN cDNA 8030462N17 gene	ENSMUSG00000047466	8030462N17Rik	0.026	0.02	1.2	over
M400006034	RIKEN cDNA 9630041A04 gene	ENSMUSG00000057710	9630041A04Rik	0.002	0.02	1.2	over
M200008402	RIKEN cDNA 9830124H08 gene	ENSMUSG00000040123	9830124H08Rik	0.026	0.02	1.2	over
M300010011	RIKEN cDNA A430041B07 gene	ENSMUSG00000035614	A430041B07Rik	0.012	0.02	1.2	under
M400002761	RIKEN cDNA A430060F13 gene	ENSMUSG00000043522	A430060F13Rik	0	0.02	1.5	over
M400005054	RIKEN cDNA A630012P03 gene	ENSMUSG00000055110	A630012P03Rik	0.007	0.02	1.3	over
M300001265	RIKEN cDNA A930006D11Rik gene	ENSMUSG00000014198	A930006D11Rik	0.001	0.02	1.3	over
M200004458	abhydrolase domain containing 8	ENSMUSG00000007950	Abhd8	0.001	0.02	1.2	over
M300001666	ABI gene family, member 3	ENSMUSG00000018381	Abi3	0.007	0.02	1.2	over
M200012683	acetyl-Coenzyme A acetyltransferase 2	ENSMUSG00000023832	Acat2	0.001	0.02	1.2	over
M200001948	acrosomal vesicle protein 1	ENSMUSG00000032110	Acrv1	0.026	0.02	1.3	over
M400000215	a disintegrin and metallopeptidase domain 28	ENSMUSG00000014725	Adam28	0.001	0.02	1.2	over
M400004596	a disintegrin-like and metalloprotease	ENSMUSG00000030022	Adamts9	0.001	0.02	1.2	over
M200000582	adenylate cyclase 8	ENSMUSG00000022376	Adcy8	0	0.02	1.2	over
M200013059	adiponectin receptor 1	ENSMUSG00000026457	Adipor1	0.001	0.02	1.3	over
M400017721	Alkyldihydroxyacetonephosphate synthase, peroxisomal precursor	ENSMUSG00000042410	Agps	0.026	0.02	1.3	over
M400000445	aldo-keto reductase family 1, member C19	ENSMUSG00000071551	Akr1c19	0.001	0.02	1.4	over
M200006661	aldehyde dehydrogenase 9, subfamily A1	ENSMUSG00000026687	Aldh9a1	0.007	0.02	1.2	under
M300011333	amyotrophic lateral sclerosis 2 (juvenile) chromosome region, candidate 11 (human)	ENSMUSG00000072295	Als2cr11	0.012	0.02	1.2	under
M400010725	S-adenosylmethionine decarboxylase 1	ENSMUSG00000060096	Amd1	0.007	0.02	1.2	over
M400003439	adhesion molecule, interacts with CXADR antigen 1	ENSMUSG00000048534	Amica1	0.002	0.02	1.2	over
M200008803	ankyrin repeat domain 25	ENSMUSG00000032194	Ankrd25	0.001	0.02	1.3	over
M400001429	archain 1	ENSMUSG00000032096	Arcn1	0.026	0.02	1.2	under
M400000390	ADP-ribosylation factor 5	ENSMUSG00000020440	Arf5	0.026	0.04	1.2	over
M200002250	ADP-ribosylation factor 4-like	ENSMUSG00000034936	Arfl4	0.001	0.02	1.2	over
M300018941	AT rich interactive domain 4A (Rbp1 like)	ENSMUSG00000048118	Arid4a	0.012	0.02	1.2	under
M200005645	actin related protein 2/3 complex, subunit 5-like	ENSMUSG00000026755	Arpc5l	0	0.02	1.2	over
M200012829	Achaete-scute homolog 2 (Mash-2)	ENSMUSG00000009248	Ascl2	0.007	0.02	1.2	over
M200006901	ATPase, H+ transporting, lysosomal V0 subunit E2	ENSMUSG00000039347	Atp6v0e2	0	0.02	1.2	over
M300018100	expressed sequence AU020772	ENSMUSG00000047248	AU020772	0.002	0.02	1.3	over
M200009796	UDP-Gal:betaGlcNAc beta 1,3-galactosyltransferase, polypeptide 5	ENSMUSG00000074892	B3galt5	0.007	0.02	1.2	over
M300009507	brain-specific angiogenesis inhibitor 1	ENSMUSG00000034730	Bai1	0.001	0.02	1.3	over
M300004607	brain-specific angiogenesis inhibitor 1-associated protein 2	ENSMUSG00000025372	Baiap2	0.002	0.02	1.4	over
M200006059	cDNA sequence BC003331	ENSMUSG00000006010	BC003331	0.012	0.02	1.2	under
M400004024	cDNA sequence BC013672	ENSMUSG00000037921	BC013672	0	0.02	1.2	over
M200015742	cDNA sequence BC017612	ENSMUSG00000058173	BC017612	0.012	0.02	1.2	over
M400011905	cDNA sequence BC023179	ENSMUSG00000066838	BC023179	0.012	0.02	1.4	over
M400002266	cDNA sequence BC046331	ENSMUSG00000039523	BC046331	0.012	0.02	1.2	over
M400008030	bone gamma-carboxyglutamate protein, related sequence 1	ENSMUSG00000074489	Bglap-rs1	0.001	0.02	1.2	over
M200004758	biliverdin reductase B (flavin reductase (NADPH))	ENSMUSG00000040466	Blvrb	0.026	0.02	1.2	over
M200000210	bone morphogenetic protein 7	ENSMUSG00000008999	Bmp7	0.012	0.02	1.2	over
M300016134	bolA-like 3 (E. coli)	ENSMUSG00000045160	Bola3	0.001	0.02	1.3	over
M300018670	brain protein I3	ENSMUSG00000047843	Bri3	0.026	0.02	1.2	under
M400001353	Bruton agammaglobulinemia tyrosine kinase	ENSMUSG00000031264	Btk	0.007	0.02	1.2	over
M300004077	butyrophilin-like 1	ENSMUSG00000062638	Btnl1	0.001	0.02	1.2	over
M400009861	butyrophilin-like 9	ENSMUSG00000040283	Btnl9	0.007	0.02	1.3	over
M300007269	RIKEN cDNA C230052I12 gene	ENSMUSG00000030493	C230052I12Rik	0.012	0.02	1.2	over
M400008944	calcium binding protein 39-like	ENSMUSG00000021981	Cab39l	0.026	0.02	1.2	under
M400011436	chaperone, ABC1 activity of bc1 complex like (S. pombe)	ENSMUSG00000026489	Cabc1	0.002	0.02	1.2	over
M300010414	calpain 11	ENSMUSG00000058626	Capn11	0	0.02	1.2	under
M300011602	carbonic anhydrase 14	ENSMUSG00000038526	Car14	0	0.02	1.4	over
M300011605	core-binding factor, runt domain, alpha subunit 2, translocated to, 2 (human)	ENSMUSG00000038533	Cbfa2t2	0.007	0.02	1.3	over
M300009668	chemokine (C-C motif) ligand 5	ENSMUSG00000035042	Ccl5 / Rantes	0.026	0.02	1.2	over
M300006017	cyclin C	ENSMUSG00000028252	Ccnc	0.007	0.02	1.3	under
M300006655	cyclin G2	ENSMUSG00000029385	Ccng2	0.002	0.04	1.2	under
M200014911	chemokine (C-C motif) receptor 1-like 1	ENSMUSG00000064039	Ccr1l1	0.007	0.02	1.3	over
M400011588	CD209b antigen	ENSMUSG00000065987	Cd209b	0.002	0.02	1.2	over
M400015482	M-phase inducer phosphatase 2	ENSMUSG00000027330	Cdc25b	0.001	0.02	1.3	over
M300001903	cell division cycle 2 homolog A (S. pombe)	ENSMUSG00000019942	Cdc2a / Cdk1	0.026	0.04	1.2	over
M300000845	cell division cycle 42 homolog (S. cerevisiae)	ENSMUSG00000006699	Cdc42	0.002	0.02	1.2	under
M200006823	CDC42 effector protein (Rho GTPase binding) 1	ENSMUSG00000049521	Cdc42ep1	0.026	0.02	1.2	over
M400001816	CUB domain containing protein 1	ENSMUSG00000035498	Cdcp1	0.001	0.02	1.3	over
M300004596	cyclin-dependent kinase 2	ENSMUSG00000025358	Cdk2	0.007	0.02	1.2	over
M200000658	cerebellar degeneration-related 2	ENSMUSG00000030878	Cdr2	0.012	0.02	1.2	over
M300017987	clathrin, heavy polypeptide (Hc)	ENSMUSG00000047126	Cltc	0.002	0.02	1.2	under
M200009103	component of oligomeric golgi complex 4	ENSMUSG00000031753	Cog4	0.007	0.02	1.3	over
M200013753	coronin 7	ENSMUSG00000039637	Coro7	0	0.02	1.2	over
M400001817	COX18 cytochrome c oxidase assembly homolog (S. cerevisiae)	ENSMUSG00000035505	Cox18	0	0.02	1.3	over
M200002222	copine VI	ENSMUSG00000022212	Cpne6	0.001	0.02	1.2	over
M200013430	crumbs homolog 1 (Drosophila)	ENSMUSG00000063681	Crb1	0.002	0.02	1.2	over
M300000288	Alpha-S2-casein-like B precursor	ENSMUSG00000061388	Csn1s2b	0.007	0.02	1.2	over
M200001596	casein beta	ENSMUSG00000063157	Csn2	0.007	0.02	1.2	over
M200003934	cytochrome P450, family 2, subfamily c, polypeptide 29	ENSMUSG00000003053	Cyp2c29	0	0.02	1.2	over
M400008475	Cytochrome P450, family 4, subfamily a, polypeptide 31	ENSMUSG00000028712	Cyp4a31	0.007	0.02	1.2	over
M300013894	RIKEN cDNA D130054N24 gene	ENSMUSG00000042790	D130054N24Rik	0.001	0.02	1.3	over
M200005579	Ser/Thr-rich protein T10 in DGCR region.	ENSMUSG00000013539	D16H22S680E	0.007	0.02	1.2	over
M400003995	RIKEN cDNA D330050I23 gene	ENSMUSG00000072569	D330050I23Rik	0.002	0.02	1.2	over
M400004508	RIKEN cDNA D430041B17 gene	ENSMUSG00000053550	D430041B17Rik	0	0.02	1.2	over
M400012469	RIKEN cDNA D830050J10 gene	ENSMUSG00000055396	D830050J10Rik	0.026	0.04	1.2	under
M200009125	deaminase domain containing 1	ENSMUSG00000019808	Deadc1	0	0.02	1.3	over
M200004176	dehydrogenase/reductase (SDR family) member 1	ENSMUSG00000002332	Dhrs1	0.007	0.02	1.2	under
M300010488	dermokine	ENSMUSG00000060962	Dmkn	0	0.02	1.2	over
M200016011	dedicator of cytokinesis 6	ENSMUSG00000032198	Dock6	0.007	0.02	1.2	over
M200003607	dedicator of cytokinesis 7	ENSMUSG00000028556	Dock7	0.001	0.02	1.3	over
M300017240	developmental pluripotency-associated 3	ENSMUSG00000046323	Dppa3	0.001	0.02	1.3	over
M300021745	Down syndrome cell adhesion molecule	ENSMUSG00000050272	Dscam	0.001	0.02	1.2	over
M400001464	dynein cytoplasmic 1 light intermediate chain 1	ENSMUSG00000032435	Dync1li1	0.007	0.02	1.2	over
M400003278	RIKEN cDNA E330009P21 gene	ENSMUSG00000074061	E330009P21Rik	0.007	0.02	1.3	over
M300014949	endothelial differentiation, sphingolipid G-protein-coupled receptor, 5	ENSMUSG00000043895	Edg5	0.001	0.02	1.2	over
M400004753	Predicted gene	ENSMUSG00000054258	EG328231	0.012	0.02	1.2	under
M300009299	Predicted gene	ENSMUSG00000059301	EG432649	0.007	0.02	1.2	over
M400004436	Predicted gene	ENSMUSG00000053337	EG433873	0	0.02	1.4	over
M400001692	Predicted gene	ENSMUSG00000071719	EG620592	0.001	0.02	1.3	over
M400004338	Predicted gene	ENSMUSG00000053098	ENSMUSG00000053098	0.007	0.02	1.2	over
M400004594	Predicted gene	ENSMUSG00000053802	ENSMUSG00000053802	0.026	0.02	1.2	over
M400005267	Predicted gene	ENSMUSG00000055697	ENSMUSG00000055697	0	0.02	1.3	over
M200003518	ependymin related protein 2 (zebrafish)	ENSMUSG00000002808	Epdr2	0.026	0.02	1.2	under
M300006344	Eph receptor A10	ENSMUSG00000028876	Epha10	0.001	0.02	1.2	over
M200002177	epiphycan	ENSMUSG00000019936	Epyc	0.001	0.02	1.3	over
M400003954	glutamate-rich 1	ENSMUSG00000051978	Erich1	0.012	0.02	1.2	over
M300014790	RIKEN cDNA F830045P16 gene	ENSMUSG00000043727	F830045P16Rik	0	0.02	1.4	over
M300002811	FAST kinase domains 3	ENSMUSG00000021532	Fastkd3	0.001	0.02	1.2	over
M400004359	feline sarcoma oncogene	ENSMUSG00000053158	Fes	0.007	0.02	1.2	over
M300008976	fibrinogen, B beta polypeptide	ENSMUSG00000033831	Fgb	0.007	0.02	1.2	over
M200015539	Fgfr1 oncogene partner	ENSMUSG00000069135	Fgfr1op	0.026	0.02	1.2	over
M200012074	forkhead box P3	ENSMUSG00000039521	Foxp3	0.026	0.02	1.3	over
M400010593	Forkhead box protein R1	ENSMUSG00000074397	Foxr1	0	0.02	1.3	over
M300016731	FERM and PDZ domain containing 1	ENSMUSG00000035615	Frmpd1	0.001	0.02	1.2	over
M400003524	growth differentiation factor 2	ENSMUSG00000072625	Gdf2 / Bmp9	0.002	0.04	1.2	over
M200001885	glial cell line derived neurotrophic factor	ENSMUSG00000022144	Gdnf	0.001	0.02	1.2	over
M400011021	gap junction membrane channel protein alpha 9	ENSMUSG00000068615	Gja9	0	0.02	1.2	over
M400000124	Predicted gene	ENSMUSG00000006218	Gm693	0.001	0.02	1.2	over
M200005139	guanine nucleotide binding protein (G protein), gamma 11	ENSMUSG00000032766	Gng11	0.026	0.02	1.2	over
M400004249	G protein-coupled receptor 174	ENSMUSG00000073008	Gpr174	0.012	0.02	1.4	over
M200013878	G substrate	ENSMUSG00000002930	Gsbs	0.012	0.02	1.2	over
M300007072	germ cell-specific gene 1 isoform b	ENSMUSG00000030206	Gsg1	0	0.02	1.3	over
M300003021	guanylate cyclase 1, soluble, beta 2	ENSMUSG00000021933	Gucy1b2	0.001	0.02	1.3	over
M400000720	hydroxyacyl glutathione hydrolase	ENSMUSG00000024158	Hagh	0	0.02	1.2	over
M300002117	hemoglobin, theta 1	ENSMUSG00000020295	Hbq1	0.007	0.02	1.2	over
M200007414	histone deacetylase 7A	ENSMUSG00000022475	Hdac7a	0.001	0.02	1.3	over
M200006352	homocysteine-inducible, endoplasmic reticulum stress-inducible, ubiquitin-like domain member 1	ENSMUSG00000031770	Herpud1	0	0.02	1.2	over
M400003760	hematological and neurological expressed 1-like	ENSMUSG00000050961	Hn1l	0	0.02	1.2	over
M300000132	homeo box A4	ENSMUSG00000000942	Hoxa4	0.001	0.02	1.3	over
M200000051	homeo box A7	ENSMUSG00000038236	Hoxa7	0.002	0.02	1.2	over
M200002749	hydroxysteroid (17-beta) dehydrogenase 2	ENSMUSG00000031844	Hsd17b2	0.002	0.02	1.3	over
M300010568	heat shock protein, alpha-crystallin-related, B6	ENSMUSG00000036854	Hspb6	0.002	0.02	1.2	over
M200000033	inhibitor of DNA binding 3	ENSMUSG00000007872	Id3	0.007	0.02	1.2	over
M200005156	immediate early response 3	ENSMUSG00000003541	Ier3	0.026	0.04	1.2	under
M400008098	Immunoglobulin heavy chain V gene segment	ENSMUSG00000076636	IGHV2-9-1	0.007	0.02	1.2	over
M400005731	Immunoglobulin heavy chain V gene segment	ENSMUSG00000076711	IGHV8-5	0.026	0.04	1.2	over
M400008278	Immunoglobulin Kappa light chain V gene segment	ENSMUSG00000076599	IGKV3-3	0	0.02	1.2	over
M400007654	Immunoglobulin Kappa light chain V gene segment	ENSMUSG00000076547	IGKV4-70	0.026	0.02	1.2	over
M400010434	Immunoglobulin Kappa light chain V gene segment	ENSMUSG00000076587	IGKV6-20	0.001	0.02	1.2	over
M400005854	Immunoglobulin Kappa light chain V gene segment	ENSMUSG00000076576	IGKV6-32	0.026	0.02	1.2	over
M400005852	Immunoglobulin Kappa light chain V gene segment	AJ235968	IGKV6-32	0.007	0.02	1.2	over
M200001766	interleukin 17 receptor A	ENSMUSG00000002897	Il17ra	0.026	0.02	1.2	over
M200007083	integrin alpha FG-GAP repeat containing 2	ENSMUSG00000001518	Itfg2	0.007	0.02	1.4	over
M200000411	integrin beta 2	ENSMUSG00000000290	Itgb2/cd18	0.001	0.02	1.3	under
M300003142	junctophilin 4	ENSMUSG00000022208	Jph4	0.026	0.02	1.2	over
M400010825	potassium inwardly-rectifying channel, subfamily J, member 8	ENSMUSG00000030247	Kcnj8	0.026	0.02	1.2	over
M300017316	potassium inwardly-rectifying channel, subfamily K, member 6	ENSMUSG00000046410	Kcnk6	0.012	0.02	1.2	over
M200000318	kinesin family member C2	ENSMUSG00000004187	Kifc2	0.012	0.02	1.2	over
M200012730	Kruppel-like for 6	ENSMUSG00000000078	Klf6	0.026	0.04	1.2	under
M200004399	keratin 18	ENSMUSG00000023043	Krt18	0.007	0.02	1.2	over
M300014589	keratin 80	ENSMUSG00000037185	Krt80	0.026	0.02	1.2	over
M400008980	LAG1 longevity assurance homolog 5	ENSMUSG00000023021	Lass5	0.001	0.02	1.2	over
M300001812	leukocyte receptor cluster (LRC) member 1	ENSMUSG00000019734	Leng1	0	0.02	1.3	over
M300013305	lipoma HMGIC fusion partner-like 1	ENSMUSG00000041700	Lhfpl1	0.001	0.02	1.2	over
M400004334	lines homolog 2 (Drosophila)	ENSMUSG00000053091	Lins2	0.026	0.02	1.2	over
M400003122	Predicted gene	ENSMUSG00000046157	LOC669382	0.007	0.02	1.2	over
M400002939	Predicted gene	ENSMUSG00000070609	LOC671056	0.001	0.02	1.3	over
M300008195	lysyl oxidase-like 1	ENSMUSG00000032334	Loxl1	0.007	0.02	1.2	over
M300016061	leucine rich repeat neuronal 6C	ENSMUSG00000045083	Lrrn6c	0.007	0.02	1.2	under
M400013298	LSM14 protein homolog A	ENSMUSG00000066568	Lsm14a	0	0.02	1.3	over
M400004821	lysocardiolipin acyltransferase	ENSMUSG00000054469	Lycat	0	0.02	1.2	over
M400001813	mitogen-activated protein kinase kinase kinase 7 interacting protein 3	ENSMUSG00000035476	Map3k7ip3	0.012	0.02	1.2	over
M400009939	mitogen-activated protein kinase kinase kinase 9	ENSMUSG00000042724	Map3k9	0.001	0.02	1.4	over
M300003717	membrane-associated ring finger (C3HC4) 5	ENSMUSG00000023307	March5	0.026	0.02	1.2	over
M400010843	mannan-binding lectin serine peptidase 1	ENSMUSG00000022887	Masp1	0.002	0.02	1.2	over
M200002705	mannose binding lectin (A)	ENSMUSG00000037780	Mbl1	0.012	0.02	1.2	over
M300020874	melanin-concentrating hormone receptor 1	ENSMUSG00000050164	Mchr1	0.012	0.02	1.3	over
M300002849	multiple C2 domains, transmembrane 1	ENSMUSG00000021596	Mctp1	0.007	0.02	1.2	over
M300005462	mediator of RNA polymerase II transcription, subunit 19 homolog (yeast)	ENSMUSG00000027080	Med19	0.001	0.02	1.2	over
M300001453	Mediator of RNA polymerase II transcription subunit 22	ENSMUSG00000015776	Med22	0.001	0.02	1.2	over
M300007290	mesoderm posterior 2	ENSMUSG00000030543	Mesp2	0	0.02	1.2	over
M200004869	meteorin, glial cell differentiation regulator-like	ENSMUSG00000039208	Metrnl	0.007	0.02	1.2	under
M200007783	Glycogen [starch] synthase, brain	ENSMUSG00000003865	MGI:107378	0.007	0.02	1.2	over
M400004452	Taste receptor type 2 member 107 (T2R107) (mT2R43) (T2R4) (STC5-1).	ENSMUSG00000053389	MGI:2681207	0.001	0.02	1.3	over
M200002498	makorin, ring finger protein, 1	ENSMUSG00000029922	Mkrn1	0.012	0.02	1.2	over
M200008501	mutL homolog 3 (E coli)	ENSMUSG00000021245	Mlh3	0.007	0.02	1.3	over
M300016225	MORN repeat containing 2.	ENSMUSG00000045257	Morn2	0.026	0.02	1.2	over
M200000644	Moloney leukemia virus 10	ENSMUSG00000002227	Mov10	0.001	0.02	1.3	over
M200001877	myeloperoxidase	ENSMUSG00000009350	Mpo	0.026	0.04	1.3	under
M400000871	musculin	ENSMUSG00000025930	Msc	0.001	0.02	1.2	over
M400011075	homeo box, msh-like 3	ENSMUSG00000025469	Msx3	0.026	0.02	1.2	over
M400015537	Translation initiation factor IF-2, mitochondrial precursor	ENSMUSG00000020459	Mtif2	0.002	0.02	1.2	over
M400011262	metaxin 2	ENSMUSG00000027099	Mtx2	0.026	0.02	1.2	under
M200010626	matrix-remodelling associated 8	ENSMUSG00000073679	Mxra8	0	0.02	1.2	over
M400005730	myosin, heavy polypeptide 3, skeletal muscle, embryonic	ENSMUSG00000020908	Myh3	0.026	0.02	1.2	over
M400013879	Myelin transcription factor 1-like protein (Zinc finger protein Png-1)	ENSMUSG00000061911	Myt1l	0.007	0.02	1.2	over
M300001550	neighbor of Brca1 gene 1	ENSMUSG00000017119	Nbr1	0.001	0.02	1.3	over
M300000428	nicastrin	ENSMUSG00000003458	Ncstn	0.002	0.02	1.2	under
M200013973	nasal embryonic LHRH factor	ENSMUSG00000006476	Nelf	0.012	0.02	1.2	over
M200003759	nuclear factor of kappa light polypeptide gene enhancer in B-cells inhibitor-like 2	ENSMUSG00000059323	Nfkbil2	0.007	0.02	1.2	over
M400009579	Nucleotide-binding oligomerization domain-containing protein 2 (Caspase recruitment domain-containing protein 15)	ENSMUSG00000055994	Nod2	0.012	0.02	1.2	over
M200007448	nitric oxide synthase interacting protein	ENSMUSG00000003421	Nosip	0	0.02	1.4	over
M400003480	nuclear receptor subfamily 1, group H, member 5	ENSMUSG00000048938	Nr1h5	0.007	0.02	1.2	over
M300007293	nuclear receptor subfamily 2, group F, member 2	ENSMUSG00000030551	Nr2f2	0.012	0.02	1.2	over
M300006242	NOL1/NOP2/Sun domain family, member 4	ENSMUSG00000028706	Nsun4	0.001	0.02	1.3	over
M300000164	oculocerebrorenal syndrome of Lowe	ENSMUSG00000001173	Ocrl	0.026	0.02	1.2	over
M300008556	2-oxoglutarate and iron-dependent oxygenase domain containing 1	ENSMUSG00000033009	Ogfod1	0.026	0.02	1.2	under
M400011972	olfactory receptor 1080	ENSMUSG00000075177	Olfr1080	0.026	0.02	1.2	under
M400006264	olfactory receptor 1137	ENSMUSG00000075150	Olfr1137	0.001	0.02	1.6	over
M300022061	olfactory receptor 1184	ENSMUSG00000051424	Olfr1184	0.001	0.02	1.3	over
M400012127	olfactory receptor 1226	ENSMUSG00000075097	Olfr1226	0.001	0.02	1.3	over
M400012067	olfactory receptor 1245	ENSMUSG00000075083	Olfr1245	0.001	0.02	1.2	under
M400002669	olfactory receptor 1353	ENSMUSG00000042774	Olfr1353	0.026	0.02	1.2	over
M400005952	olfactory receptor 1459	ENSMUSG00000057503	Olfr1459	0.026	0.02	1.2	over
M300018063	olfactory receptor 1495	ENSMUSG00000047207	Olfr1495	0	0.02	1.3	over
M200016327	olfactory receptor 159	ENSMUSG00000044801	Olfr159	0.007	0.02	1.3	over
M300014112	olfactory receptor 275	ENSMUSG00000070984	Olfr275	0.007	0.02	1.2	over
M400008417	olfactory receptor 282	ENSMUSG00000063780	Olfr282	0	0.02	1.2	over
M400006280	olfactory receptor 290	ENSMUSG00000070460	Olfr290	0.012	0.02	1.2	over
M400006011	olfactory receptor 328	ENSMUSG00000057654	Olfr328	0.007	0.02	1.2	over
M400003632	olfactory receptor 350	ENSMUSG00000050015	Olfr350	0.001	0.02	1.3	over
M400003260	olfactory receptor 64	ENSMUSG00000047163	Olfr64	0.001	0.02	1.2	over
M300017588	olfactory receptor 66	ENSMUSG00000058200	Olfr66	0	0.02	1.3	over
M300015973	olfactory receptor 669	ENSMUSG00000073916	Olfr669	0	0.02	1.3	over
M300018080	olfactory receptor 684	ENSMUSG00000047225	Olfr684	0	0.02	1.4	over
M400002773	olfactory receptor 706	ENSMUSG00000036744	Olfr706	0.001	0.02	1.4	over
M400005909	olfactory receptor 804	ENSMUSG00000044537	Olfr804	0.007	0.02	1.2	over
M400007302	olfactory receptor 944	ENSMUSG00000060905	Olfr944	0	0.02	1.2	over
M200009524	opticin	ENSMUSG00000010311	Optc	0.012	0.02	1.2	over
M300002331	Predicted gene	ENSMUSG00000020682	OTTMUSG00000000934	0	0.02	1.2	over
M200003458	oxytocin	ENSMUSG00000027301	Oxt	0	0.02	1.4	over
M300004783	par-3 (partitioning defective 3) homolog (C. elegans)	ENSMUSG00000025812	Pard3	0.001	0.02	1.2	over
M400004003	platelet-derived growth factor receptor-like	ENSMUSG00000052122	Pdgfrl	0.007	0.02	1.2	over
M200001101	preproenkephalin 1	ENSMUSG00000045573	Penk1	0.026	0.02	1.2	under
M200001837	peroxisomal biogenesis factor 14	ENSMUSG00000028975	Pex14	0.001	0.02	1.2	over
M200009514	peroxisome biogenesis factor 19	ENSMUSG00000003464	Pex19	0.001	0.02	1.2	over
M400010863	Phosphoglycerate kinase 1	ENSMUSG00000062070	Pgk1	0.026	0.04	1.2	under
M400001534	pleckstrin homology-like domain, family B, member 2	ENSMUSG00000033149	Phldb2	0.012	0.02	1.2	over
M400000850	phosphatidylinositol glycan anchor biosynthesis, class Q	ENSMUSG00000025728	Pigq	0.007	0.02	1.2	over
M200001202	phosphatidylinositol transfer protein, alpha	ENSMUSG00000017781	Pitpna	0.012	0.02	1.2	over
M400003793	1-phosphatidylinositol-4,5-bisphosphate phosphodiesterase beta-1 (Phospholipase C-beta-1)	ENSMUSG00000051177	Plcb1	0.012	0.02	1.2	under
M200013786	phospholipid scramblase 3	ENSMUSG00000019461	Plscr3	0.001	0.02	1.2	over
M300010461	plexin B2	ENSMUSG00000036606	Plxnb2	0.001	0.02	1.2	under
M200004817	pyridoxine 5'-phosphate oxidase	ENSMUSG00000018659	Pnpo	0.012	0.02	1.2	over
M400010890	polymerase (RNA) II (DNA directed) polypeptide C	ENSMUSG00000031783	Polr2c	0	0.02	1.2	over
M300019159	POU domain, class 4, transcription factor 1	ENSMUSG00000048349	Pou4f1	0.007	0.02	1.3	over
M200008140	peptidylprolyl isomerase (cyclophilin)-like 4	ENSMUSG00000015757	Ppil4	0.012	0.02	1.2	under
M200006133	preimplantation protein 4	ENSMUSG00000027346	Prei4	0.007	0.02	1.2	over
M200007913	Prolactin-3B1 precursor (Chorionic somatomammotropin hormone 2) (Placental lactogen II)	ENSMUSG00000038891	Prl3b1 / Pl-II	0.012	0.02	1.3	over
M200008092	PRP18 pre-mRNA processing factor 18 homolog (yeast)	ENSMUSG00000039449	Prpf18	0.012	0.02	1.2	over
M200000936	peripherin 1	ENSMUSG00000023484	Prph1	0	0.02	1.3	over
M300010472	protease, serine, 34	ENSMUSG00000056399	Prss34	0.001	0.02	1.2	over
M400001933	pre T-cell antigen receptor alpha	ENSMUSG00000036858	Ptcra	0.026	0.02	1.2	over
M300003403	protein tyrosine kinase 2	ENSMUSG00000022607	Ptk2 / FAK1	0	0.02	1.2	under
M200009499	protein tyrosine phosphatase, receptor type, C	ENSMUSG00000026395	Ptprc / CD45	0.012	0.02	1.2	over
M400005872	Ultra-high sulphur keratin homolog	ENSMUSG00000059845	Q9D141_MOUSE	0	0.02	1.2	over
M300001595	RAB11 family interacting protein 4 (class II)	ENSMUSG00000017639	Rab11fip4	0.007	0.02	1.2	over
M200012096	RAB1B, member RAS oncogene family	ENSMUSG00000024870	Rab1b	0.026	0.02	1.2	over
M300012918	RAB3D, member RAS oncogene family	ENSMUSG00000040883	Rab3d	0.001	0.02	1.2	over
M300007367	RAB6, member RAS oncogene family	ENSMUSG00000030704	Rab6	0.026	0.02	1.2	under
M300003258	RAN GTPase activating protein 1	ENSMUSG00000022391	Rangap1	0.001	0.02	1.2	over
M300000176	retinoic acid receptor, gamma	ENSMUSG00000001288	Rarg	0.001	0.02	1.3	over
M200005588	arginyl-tRNA synthetase	ENSMUSG00000018848	Rars	0.012	0.02	1.2	under
M400000339	receptor accessory protein 3	ENSMUSG00000019873	Reep3	0.026	0.02	1.2	over
M400011721	renin 2 tandem duplication of Ren1	ENSMUSG00000070645	Ren2	0	0.02	1.2	over
M200014010	ral guanine nucleotide dissociation stimulator-like 2	ENSMUSG00000041354	Rgl2	0.001	0.02	1.2	over
M300002981	ribonuclease, RNase A family 4	ENSMUSG00000021876	Rnase4	0.007	0.02	1.3	under
M200013340	arginyl aminopeptidase (aminopeptidase B)	ENSMUSG00000041926	Rnpep	0.026	0.02	1.2	under
M400002098	sno, strawberry notch homolog 1 (Drosophila)	ENSMUSG00000038095	Sbno1	0.007	0.02	1.2	under
M300003928	spermine binding protein	ENSMUSG00000024128	Sbp	0.026	0.02	1.3	over
M300008276	SREBF chaperone	ENSMUSG00000032485	Scap	0	0.02	1.3	over
M300000957	secernin 3	ENSMUSG00000008226	Scrn3	0.026	0.04	1.2	under
M200003654	SEC31 homolog A (S. cerevisiae)	ENSMUSG00000035325	Sec31a	0.012	0.02	1.2	over
M400010022	SEC61, gamma subunit	ENSMUSG00000066757	Sec61g	0	0.02	1.3	over
M400009613	SEC61, gamma subunit	ENSMUSG00000071731	Sec61g	0.002	0.02	1.2	over
M400005768	SEC61, gamma subunit	ENSMUSG00000071731	Sec61g	0.026	0.02	1.3	over
M200004341	SUMO/sentrin specific peptidase 3	ENSMUSG00000005204	Senp3	0.012	0.02	1.3	over
M400010913	serine (or cysteine) peptidase inhibitor, clade A, member 1a	ENSMUSG00000071178	Serpina1c	0.007	0.02	1.3	over
M400002918	serine (or cysteine) peptidase inhibitor, clade B, member 3C	ENSMUSG00000073601	Serpinb3c	0.026	0.02	1.2	under
M300002741	serine (or cysteine) peptidase inhibitor, clade B, member 9b	ENSMUSG00000021403	Serpinb9b	0.007	0.02	1.2	over
M400018648	SERTA domain-containing protein 4.	ENSMUSG00000016262	Sertad4	0.002	0.02	1.3	over
M300004390	Splicing factor 1 (Zinc finger protein 162)	ENSMUSG00000024949	Sf1	0.007	0.02	1.2	over
M400000050	splicing factor 3a, subunit 1	ENSMUSG00000002129	Sf3a1	0.007	0.02	1.3	over
M300008504	sphingosine-1-phosphate phosphotase 2	ENSMUSG00000032908	Sgpp2	0.002	0.02	1.2	over
M400000393	serine hydroxymethyl transferase 1 (soluble)	ENSMUSG00000020534	Shmt1	0.012	0.02	1.2	over
M200004083	SNF2 histone linker PHD RING helicase	ENSMUSG00000039282	Shprh	0.007	0.02	1.2	under
M300002683	SIVA1, apoptosis-inducing factor	ENSMUSG00000061516	Siva1	0.026	0.02	1.2	under
M300004285	solute carrier family 15, member 3	ENSMUSG00000024737	Slc15a3	0.007	0.02	1.2	over
M200014065	solute carrier family 25, member 39	ENSMUSG00000018677	Slc25a39	0	0.02	1.3	over
M200002499	solute carrier family 27 (fatty acid transporter), member 1	ENSMUSG00000031808	Slc27a1	0.026	0.02	1.2	over
M400006285	solute carrier family 27 (fatty acid transporter), member 4	ENSMUSG00000059316	Slc27a4	0.007	0.02	1.2	over
M400004909	solute carrier family 2 (facilitated glucose transporter), member 9	ENSMUSG00000005107	Slc2a9	0.012	0.02	1.3	over
M200008829	solute carrier family 43, member 3	ENSMUSG00000027074	Slc43a3	0.012	0.02	1.3	over
M300001120	solute carrier family 5 (sodium/glucose cotransporter), member 1	ENSMUSG00000011034	Slc5a1	0.001	0.02	1.3	over
M200004429	solute carrier family 6 (neurotransmitter transporter, betaine/GABA), member 12	ENSMUSG00000030109	Slc6a12	0.002	0.02	1.2	over
M300002270	structural maintenance of chromosomes 6	ENSMUSG00000020608	Smc6	0.026	0.02	1.2	under
M200008355	Sperm-specific antigen 2 homolog	ENSMUSG00000027007	Ssfa2	0.007	0.02	1.2	under
M400001722	slingshot homolog 3 (Drosophila)	ENSMUSG00000034616	Ssh3	0	0.02	1.3	over
M400003740	somatostatin receptor 5	ENSMUSG00000050824	Sstr5	0.012	0.02	1.2	over
M200001529	signal transducing adaptor molecule (SH3 domain and ITAM motif) 1	ENSMUSG00000026718	Stam	0.002	0.02	1.2	under
M300002124	stanniocalcin 2	ENSMUSG00000020303	Stc2	0.012	0.04	1.2	over
M200000227	stromal interaction molecule 1	ENSMUSG00000030987	Stim1	0	0.02	1.3	over
M300008876	synaptic nuclear envelope 2	ENSMUSG00000054397	Syne2	0.007	0.02	1.3	over
M300012846	tetratricopeptide repeat, ankyrin repeat and coiled-coil containing 2	ENSMUSG00000053580	Tanc2	0.012	0.02	1.2	over
M200004934	TAO kinase 1	ENSMUSG00000017291	Taok1	0.001	0.02	1.2	over
M300003655	TAR (HIV) RNA binding protein 2	ENSMUSG00000023051	Tarbp2	0.002	0.02	1.2	over
M200000720	tubulin cofactor a	ENSMUSG00000042043	Tbca	0.007	0.02	1.2	under
M300013716	transcription factor AP-2, epsilon	ENSMUSG00000042477	Tcfap2e	0.026	0.02	1.2	over
M200003582	T-cell lymphoma breakpoint 1	ENSMUSG00000041359	Tcl1	0.007	0.02	1.2	over
M200011387	Tektin-3	ENSMUSG00000042189	Tekt3	0.012	0.02	1.2	over
M400000616	Thrombopoietin precursor (Megakaryocyte colony-stimulating factor)	ENSMUSG00000022847	Thpo	0.001	0.02	1.2	over
M200007179	thrombospondin, type I, domain 1	ENSMUSG00000031480	Thsd1	0.007	0.02	1.2	over
M400009774	transmembrane BAX inhibitor motif containing 1	ENSMUSG00000006301	Tmbim1	0	0.02	1.2	over
M400004303	transmembrane protein 1	ENSMUSG00000000374	Tmem1	0.002	0.02	1.3	over
M300014461	transmembrane protein 130	ENSMUSG00000043388	Tmem130	0.007	0.02	1.2	over
M200013582	transmembrane protein 25	ENSMUSG00000002032	Tmem25	0.001	0.02	1.2	over
M200015689	transmembrane protein 34	ENSMUSG00000031617	Tmem34	0.007	0.02	1.2	under
M400005236	tensin 3	ENSMUSG00000020422	Tns3	0.026	0.02	1.4	over
M200000672	topoisomerase (DNA) II beta binding protein	ENSMUSG00000032555	Topbp1	0.026	0.02	1.2	under
M300001830	triadin	ENSMUSG00000019787	Trdn	0.026	0.02	1.2	over
M400004294	tripartite motif protein 10	ENSMUSG00000073400	Trim10	0.012	0.04	1.2	over
M400002465	tripartite motif-containing 62	ENSMUSG00000041000	Trim62	0.007	0.02	1.2	over
M300000316	tuberous sclerosis 2	ENSMUSG00000002496	Tsc2	0.007	0.02	1.2	under
M400007283	testis specific 10	ENSMUSG00000060771	Tsga10	0.007	0.02	1.2	over
M200008468	tetratricopeptide repeat domain 28	ENSMUSG00000044237	Ttc28	0.007	0.02	1.2	over
M200009973	tubulin, delta 1	ENSMUSG00000020513	Tubd1	0.026	0.02	1.2	over
M200015843	thioredoxin domain containing 8	ENSMUSG00000038709	Txndc8	0.002	0.02	1.3	over
M300011994	ubiquitin-conjugating enzyme E2H	ENSMUSG00000039159	Ube2h	0.001	0.02	1.2	over
M400011348	ubiquitin-conjugating enzyme E2L 6	ENSMUSG00000027078	Ube2l6	0.026	0.02	1.2	over
M400013127	E3 ubiquitin-protein ligase UBR1	ENSMUSG00000027272	Ubr1	0.026	0.02	1.2	over
M400008661	UDP glucuronosyltransferase 1 family, polypeptide A7C	ENSMUSG00000054545	Ugt1a6a	0.002	0.02	1.2	over
M300000168	ubiquitin-like, containing PHD and RING finger domains, 1	ENSMUSG00000001228	Uhrf1	0.026	0.02	1.3	under
M400006134	unc-13 homolog D	ENSMUSG00000057948	Unc13d	0.002	0.02	1.3	over
M200007213	vesicle-associated membrane protein 1	ENSMUSG00000030337	Vamp1	0.001	0.02	1.2	over
M400010938	vomeronasal 2, receptor, 3	ENSMUSG00000000606	Vmn2r88	0.002	0.02	1.2	over
M300008881	vacuolar protein sorting 8 homolog (S. cerevisiae)	ENSMUSG00000033653	Vps8	0	0.02	1.2	under
M400001818	WD repeat domain 20b	ENSMUSG00000035560	Wdr20b	0.001	0.02	1.2	over
M400013169	xin actin-binding repeat containing 2 isoform 2	ENSMUSG00000027022	Xirp2	0	0.02	1.4	over
M300012466	zinc finger CCCH type containing 12D	ENSMUSG00000039981	Zc3h12d	0.012	0.02	1.2	over
M400013605	zinc finger protein 207	ENSMUSG00000017421	Zfp207	0.026	0.02	1.2	over
M200003451	zinc finger protein 62	ENSMUSG00000046311	Zfp62	0.026	0.02	1.2	under
M400014435	zinc finger protein 84	ENSMUSG00000046185	Zfp84	0	0.02	1.2	over
M200007919	zinc fingers and homeoboxes protein 1	ENSMUSG00000022361	Zhx1	0.026	0.02	1.2	under
M400002768	zinc finger and SCAN domain containing 4D	ENSMUSG00000054272	Zscan4c	0.007	0.02	1.2	under
M400008087	No longer in ENSEMBL	ENSMUSG00000059582	Not available	0.007	0.02	1.3	over
M400002333	No longer in ENSEMBL	ENSMUSG00000040068	Not available	0.012	0.02	1.2	over
M400002629	No longer in ENSEMBL	ENSMUSG00000042454	Not available	0	0.02	1.3	over
M400000686	No longer in ENSEMBL	ENSMUSG00000044936	Not available	0.012	0.02	1.2	over
M400003573	No longer in ENSEMBL	ENSMUSG00000049558	Not available	0.007	0.02	1.2	over
M400005737	No longer in ENSEMBL	ENSMUSG00000074450	Not available	0.026	0.02	1.3	over
M400002071	Predicted gene	XM_146372	Not available	0.007	0.02	1.3	over
M400000200	Predicted gene	ENSMUSG00000013419	Not available	0	0.02	1.2	under
M400006204	Predicted gene	ENSMUSG00000057157	Not available	0.007	0.02	1.2	over
M400008575	Predicted gene	ENSMUSG00000064159	Not available	0.001	0.02	1.3	over
M400011890	Predicted gene	ENSMUSG00000063388	Not available	0.007	0.02	1.2	under
M200010436	Predicted gene	ENSMUSG00000078618	Not available	0.026	0.02	1.3	over
M400016356	Uncharacterised	AC109203	Not available	0.012	0.02	1.2	over
M400016708	Uncharacterised	AC114558	Not available	0.012	0.02	1.2	over
M400014814	Uncharacterised	AC114984	Not available	0.001	0.02	1.2	over
M400015514	Uncharacterised	AC119269	Not available	0.026	0.02	1.2	under
M400012711	Uncharacterised	AC121847	Not available	0.001	0.02	1.2	over
M400017277	Uncharacterised	AC122243	Not available	0.012	0.02	1.2	over
M400003712	Uncharacterised	AC122270	Not available	0	0.02	1.3	over
M400010301	Uncharacterised	AC122439	Not available	0.012	0.02	1.2	over
M400013324	Uncharacterised	AC122458	Not available	0.007	0.02	1.2	under
M400014189	Uncharacterised	AC122733	Not available	0.002	0.02	1.2	over
M400008184	Uncharacterised	AC124739	Not available	0.026	0.02	1.2	under
M300020131	Uncharacterised	AC127254	Not available	0.007	0.02	1.2	over
M400008816	Uncharacterised	AC129022	Not available	0.012	0.02	1.2	over
M400006014	Uncharacterised	AC134443	Not available	0.002	0.02	1.2	over
M400014137	Uncharacterised	AC139350	Not available	0.002	0.02	1.2	over
M400014702	Uncharacterised	AC139942	Not available	0.007	0.02	1.3	over
M300018330	Uncharacterised	AC140210	Not available	0.007	0.02	1.2	over
M400004733	Uncharacterised	AC140381	Not available	0.001	0.02	1.3	over
M400004993	Uncharacterised	AC142267	Not available	0.012	0.02	1.2	over
M400017578	Uncharacterised	AC148007	Not available	0.007	0.02	1.2	over
M400016369	Uncharacterised	AC154767	Not available	0.026	0.02	1.2	over
M400015588	Uncharacterised	AC156606	Not available	0.026	0.02	1.2	under
M400000841	Uncharacterised	AC158224	Not available	0.012	0.02	1.2	over
M400018008	Uncharacterised	AC160535	Not available	0	0.02	1.3	over
M400013221	Uncharacterised	AC163628	Not available	0.007	0.02	1.2	over
M200014069	Uncharacterised	AC164883	Not available	0.007	0.02	1.2	over
M400004880	Uncharacterised	AK128967	Not available	0.012	0.02	1.2	over
M400010648	Uncharacterised	AL670953	Not available	0.012	0.02	1.2	over
M400016344	Uncharacterised	AL807794	Not available	0.001	0.02	1.4	over
M400013686	Uncharacterised	CT030173	Not available	0.001	0.02	1.2	under
M400018037	Uncharacterised	CT030709	Not available	0.026	0.02	1.2	over
M300016779	Uncharacterised	NM_175192	Not available	0.001	0.02	1.2	over
M400014623	Uncharacterised	AK007003	Not available	0.026	0.02	1.3	over
M400013091	Uncharacterised	AK008615	Not available	0.002	0.02	1.3	over
M400013384	Uncharacterised	AK011969	Not available	0.007	0.02	1.3	over
M400014478	Uncharacterised	AK016281	Not available	0.012	0.02	1.3	over
M400015687	Uncharacterised	AK031519	Not available	0.001	0.02	1.2	over
M400015468	Uncharacterised	AK032614	Not available	0.001	0.02	1.2	over
M400016084	Uncharacterised	AK033233	Not available	0.001	0.02	1.2	under
M400018479	Uncharacterised	AK034373	Not available	0.001	0.02	1.2	over
M400018477	Uncharacterised	AK034409	Not available	0	0.02	1.4	over
M400016126	Uncharacterised	AK034614	Not available	0.007	0.02	1.2	under
M400018109	Uncharacterised	AK037255	Not available	0	0.02	1.4	over
M400016981	Uncharacterised	AK037322	Not available	0	0.02	1.2	over
M400017345	Uncharacterised	AK037581	Not available	0.026	0.02	1.3	over
M400017209	Uncharacterised	AK041437	Not available	0.007	0.02	1.2	under
M400018234	Uncharacterised	AK043175	Not available	0.001	0.02	1.4	over
M400017902	Uncharacterised	AK044082	Not available	0.012	0.02	1.2	over
M400004425	Uncharacterised	AK044672	Not available	0.012	0.02	1.3	over
M400014846	Uncharacterised	AK021191	Not available	0.012	0.02	1.2	over
M400019395	Uncharacterised	AK051215	Not available	0.012	0.02	1.3	over
M400019419	Uncharacterised	AK051341	Not available	0.007	0.02	1.3	over
M400017112	Uncharacterised	AK054246	Not available	0	0.02	1.3	over
M400009426	Uncharacterised	X67211	Not available	0.026	0.02	1.4	over
M400017440	Uncharacterised	XM_488999	Not available	0.012	0.02	1.2	over
M400013234	Uncharacterised	XM_489246	Not available	0.007	0.02	1.4	over
M400015117	Uncharacterised	AC102258	Not available	0.012	0.02	1.2	over
